# Supplementary material for: Assessing Awareness of College Student Startup Entrepreneurs Toward Mass Entrepreneurship and Innovation From the Perspective of Educational Psychology
Source: Front Psychol. 2021 Aug 12;12:690690. doi: 10.3389/fpsyg.2021.690690 (PMC8387721; doi:10.3389/fpsyg.2021.690690)
Supplement: Supplementary file 2 [file Table_2.XLSX]

## Sheet: 问卷数据
				Dimensions of awareness of innovation and entrepreneurship			Dimension of innovative activities’ technical significance			Dimension of innovation and entrepreneurship education
Number	1.What’s your gender？	2.Which grade are you in？	3. What’s your major？	4. Do you think you have a complete understanding of innovation and entrepreneurship education?	5. Do you think you are interested in all kinds of innovation and entrepreneurship activities?	6. Do you think you understand the policies related to innovation and entrepreneurship?	7. Do you think you understand the Challenge Cup Innovation and Entrepreneurship Competition?	8. Do you think the entry has higher technical content?	9. Do you think the entry is related to the student's professional knowledge?	10. Do you think innovation and entrepreneurship education is to solve employment difficulties?	11. Do you think innovation and entrepreneurship education is an extracurricular activity or a competition?	12.Do you think innovation and entrepreneurship education is conventional skills guidance?	13. Do you think innovation and entrepreneurship education is a single course, with simple content, and irrelevant to major?	14.Do you think the teachers are insufficient, and their skills are low?	15.Do you think the innovation and entrepreneurship education course is an elective course or an examination course?	16. What are the activities related to innovation and entrepreneurship carried out by colleges and universities?	17. Do you think there is a strong atmosphere for innovation and entrepreneurship among college students?
1	Male	Freshman	Humanities and Social Sciences	Uncertainty	Uncertainty	Uncertainty	Uncertainty	Uncertainty	Uncertainty	Totally agree	Totally agree	Totally agree	Totally agree	Disagree	Totally agree	Unclear	Uncertainty
2	Female	Freshman	Humanities and Social Sciences	Uncertainty	Uncertainty	Uncertainty	Uncertainty	Uncertainty	Uncertainty	Totally agree	Totally agree	Totally agree	Totally agree	Disagree	Totally agree	Unclear	Uncertainty
3	Male	Freshman	Humanities and Social Sciences	Uncertainty	Uncertainty	Uncertainty	Uncertainty	Uncertainty	Uncertainty	Totally agree	Disagree	Totally agree	Totally agree	Disagree	Totally agree	Unclear	Uncertainty
4	Male	Freshman	Humanities and Social Sciences	Uncertainty	Uncertainty	Uncertainty	Uncertainty	Totally agree	Totally agree	Totally agree	Disagree	Totally agree	Totally agree	Disagree	Totally agree	Related lectures	Uncertainty
5	Male	Freshman	Humanities and Social Sciences	Uncertainty	Uncertainty	Uncertainty	Uncertainty	Totally agree	Totally agree	Totally agree	Disagree	Totally agree	Totally agree	Totally agree	Totally agree	Related lectures	Totally disagree
6	Male	Senior	Humanities and Social Sciences	Uncertainty	Uncertainty	Totally agree	Totally agree	Totally agree	Totally agree	Totally agree	Disagree	Totally agree	Totally agree	Totally agree	Totally agree	Related lectures	Totally disagree
7	Male	Senior	Humanities and Social Sciences	Uncertainty	Uncertainty	Totally agree	Totally agree	Totally agree	Totally agree	Agree	Agree	Agree	Agree	Agree	Agree	Related lectures	Totally disagree
8	Female	Senior	Humanities and Social Sciences	Totally agree	Uncertainty	Totally agree	Disagree	Totally agree	Totally agree	Agree	Agree	Agree	Agree	Agree	Agree	Related lectures	Totally disagree
9	Male	Senior	Humanities and Social Sciences	Totally agree	Uncertainty	Totally agree	Disagree	Totally agree	Totally agree	Agree	Agree	Agree	Agree	Agree	Agree	Related lectures	Uncertainty
10	Female	Senior	Science and Engineering	Agree	Uncertainty	Uncertainty	Uncertainty	Uncertainty	Uncertainty	Agree	Agree	Agree	Agree	Agree	Agree	Related lectures	Uncertainty
11	Male	Senior	Science and Engineering	Agree	Totally disagree	Totally disagree	Totally disagree	Agree	Agree	Agree	Agree	Agree	Agree	Agree	Agree	Related lectures	Totally disagree
12	Female	Senior	Science and Engineering	Agree	Totally disagree	Totally disagree	Totally disagree	Agree	Agree	Agree	Agree	Agree	Agree	Uncertainty	Agree	Related lectures	Totally disagree
13	Male	Senior	Sports and Art	Uncertainty	Uncertainty	Uncertainty	Uncertainty	Uncertainty	Uncertainty	Agree	Uncertainty	Agree	Agree	Uncertainty	Agree	Related lectures	Uncertainty
14	Female	Freshman	Sports and Art	Uncertainty	Uncertainty	Uncertainty	Uncertainty	Uncertainty	Uncertainty	Agree	Uncertainty	Agree	Agree	Uncertainty	Agree	Related lectures	Uncertainty
15	Female	Freshman	Sports and Art	Totally disagree	Uncertainty	Totally disagree	Totally disagree	Agree	Agree	Agree	Uncertainty	Agree	Agree	Agree	Agree	Related lectures	Uncertainty
16	Female	Freshman	Sports and Art	Totally disagree	Totally disagree	Totally disagree	Totally disagree	Totally disagree	Totally disagree	Agree	Uncertainty	Uncertainty	Uncertainty	Uncertainty	Agree	Related speeches	Totally disagree
17	Female	Freshman	Sports and Art	Totally disagree	Totally disagree	Totally disagree	Totally disagree	Totally disagree	Totally disagree	Agree	Uncertainty	Uncertainty	Uncertainty	Uncertainty	Agree	Related speeches	Totally disagree
18	Female	Freshman	Science and Engineering	Totally disagree	Totally disagree	Totally disagree	Totally disagree	Totally disagree	Totally disagree	Agree	Uncertainty	Uncertainty	Uncertainty	Uncertainty	Agree	Related speeches	Totally disagree
19	Male	Sohpormore	Science and Engineering	Uncertainty	Totally disagree	Disagree	Disagree	Disagree	Disagree	Agree	Uncertainty	Uncertainty	Uncertainty	Uncertainty	Agree	Related speeches	Totally disagree
20	Male	Sohpormore	Science and Engineering	Uncertainty	Uncertainty	Totally disagree	Totally disagree	Totally disagree	Totally disagree	Agree	Uncertainty	Uncertainty	Uncertainty	Uncertainty	Agree	Related speeches	Uncertainty
21	Female	Sohpormore	Science and Engineering	Uncertainty	Uncertainty	Totally disagree	Totally disagree	Totally disagree	Totally disagree	Agree	Uncertainty	Uncertainty	Uncertainty	Uncertainty	Agree	Related speeches	Uncertainty
22	Female	Sohpormore	Economics and Management	Uncertainty	Uncertainty	Totally agree	Totally agree	Totally agree	Totally agree	Agree	Uncertainty	Uncertainty	Uncertainty	Uncertainty	Agree	Related speeches	Uncertainty
23	Female	Sohpormore	Economics and Management	Uncertainty	Uncertainty	Totally agree	Totally agree	Totally agree	Totally agree	Agree	Uncertainty	Uncertainty	Uncertainty	Uncertainty	Agree	Related speeches	Uncertainty
24	Male	Sohpormore	Economics and Management	Totally agree	Uncertainty	Totally disagree	Totally disagree	Totally disagree	Totally disagree	Agree	Uncertainty	Uncertainty	Uncertainty	Uncertainty	Agree	Related speeches	Uncertainty
25	Male	Sohpormore	Economics and Management	Totally agree	Uncertainty	Totally agree	Totally agree	Totally agree	Totally agree	Agree	Uncertainty	Uncertainty	Uncertainty	Uncertainty	Agree	Related speeches	Uncertainty
26	Male	Sohpormore	Economics and Management	Agree	Uncertainty	Totally agree	Totally agree	Totally agree	Totally agree	Agree	Uncertainty	Uncertainty	Uncertainty	Uncertainty	Agree	Related speeches	Uncertainty
27	Female	Junior	Economics and Management	Agree	Uncertainty	Totally agree	Totally agree	Totally agree	Totally agree	Agree	Uncertainty	Agree	Agree	Agree	Agree	Related speeches	Uncertainty
28	Female	Junior	Economics and Management	Agree	Uncertainty	Totally agree	Totally agree	Totally agree	Totally agree	Agree	Uncertainty	Agree	Agree	Agree	Agree	Related lectures	Agree
29	Male	Junior	Economics and Management	Uncertainty	Uncertainty	Totally agree	Totally agree	Totally agree	Totally agree	Agree	Uncertainty	Agree	Agree	Agree	Agree	Related lectures	Agree
30	Female	Sohpormore	Humanities and Social Sciences	Totally disagree	Uncertainty	Totally agree	Totally agree	Totally agree	Totally agree	Totally agree	Uncertainty	Totally agree	Totally agree	Totally agree	Totally agree	Related lectures	Agree
31	Female	Sohpormore	Humanities and Social Sciences	Uncertainty	Uncertainty	Totally disagree	Totally disagree	Totally disagree	Totally disagree	Totally agree	Uncertainty	Totally agree	Totally agree	Totally agree	Totally agree	Related lectures	Agree
32	Female	Sohpormore	Science and Engineering	Uncertainty	Uncertainty	Uncertainty	Uncertainty	Uncertainty	Uncertainty	Totally agree	Uncertainty	Totally agree	Totally agree	Totally agree	Totally agree	Related lectures	Agree
33	Male	Sohpormore	Humanities and Social Sciences	Uncertainty	Uncertainty	Uncertainty	Uncertainty	Uncertainty	Uncertainty	Totally agree	Uncertainty	Totally agree	Totally agree	Totally agree	Totally agree	Related lectures	Agree
34	Male	Sohpormore	Humanities and Social Sciences	Totally agree	Uncertainty	Uncertainty	Uncertainty	Uncertainty	Uncertainty	Totally agree	Totally agree	Totally agree	Totally agree	Totally agree	Totally agree	Related lectures	Uncertainty
35	Male	Sohpormore	Humanities and Social Sciences	Totally agree	Uncertainty	Uncertainty	Totally disagree	Uncertainty	Uncertainty	Uncertainty	Uncertainty	Uncertainty	Uncertainty	Uncertainty	Uncertainty	Related lectures	Uncertainty
36	Male	Sohpormore	Humanities and Social Sciences	Uncertainty	Uncertainty	Totally disagree	Totally disagree	Totally disagree	Totally disagree	Uncertainty	Uncertainty	Uncertainty	Uncertainty	Uncertainty	Uncertainty	Related lectures	Uncertainty
37	Male	Sohpormore	Humanities and Social Sciences	Uncertainty	Totally disagree	Totally disagree	Totally disagree	Totally disagree	Totally disagree	Uncertainty	Uncertainty	Uncertainty	Uncertainty	Uncertainty	Uncertainty	Related lectures	Totally disagree
38	Female	Freshman	Humanities and Social Sciences	Uncertainty	Totally disagree	Totally disagree	Totally disagree	Totally disagree	Totally disagree	Uncertainty	Uncertainty	Uncertainty	Uncertainty	Uncertainty	Uncertainty	Unclear	Totally disagree
39	Female	Freshman	Humanities and Social Sciences	Uncertainty	Totally disagree	Totally disagree	Totally disagree	Totally disagree	Totally disagree	Uncertainty	Uncertainty	Uncertainty	Uncertainty	Uncertainty	Uncertainty	Unclear	Totally disagree
40	Female	Freshman	Humanities and Social Sciences	Uncertainty	Totally disagree	Totally disagree	Totally disagree	Totally disagree	Totally disagree	Uncertainty	Uncertainty	Uncertainty	Uncertainty	Uncertainty	Uncertainty	Unclear	Totally disagree
41	Male	Freshman	Humanities and Social Sciences	Totally disagree	Uncertainty	Uncertainty	Uncertainty	Uncertainty	Uncertainty	Uncertainty	Uncertainty	Uncertainty	Uncertainty	Uncertainty	Uncertainty	Unclear	Uncertainty
42	Female	Freshman	Humanities and Social Sciences	Totally disagree	Uncertainty	Uncertainty	Totally disagree	Uncertainty	Uncertainty	Uncertainty	Uncertainty	Uncertainty	Uncertainty	Uncertainty	Uncertainty	Related practice	Uncertainty
43	Female	Freshman	Humanities and Social Sciences	Totally disagree	Totally disagree	Totally disagree	Totally disagree	Totally disagree	Totally disagree	Uncertainty	Uncertainty	Uncertainty	Uncertainty	Uncertainty	Uncertainty	Related practice	Totally disagree
44	Female	Freshman	Humanities and Social Sciences	Totally disagree	Totally disagree	Totally disagree	Totally disagree	Totally disagree	Totally disagree	Totally agree	Totally agree	Totally agree	Totally agree	Totally agree	Totally agree	Related practice	Totally disagree
45	Male	Freshman	Humanities and Social Sciences	Uncertainty	Totally disagree	Totally disagree	Totally disagree	Totally disagree	Totally disagree	Totally agree	Totally agree	Totally agree	Totally agree	Totally agree	Totally agree	Related speeches	Totally disagree
46	Male	Junior	Humanities and Social Sciences	Uncertainty	Totally disagree	Totally disagree	Totally disagree	Totally disagree	Totally disagree	Totally agree	Totally agree	Totally agree	Totally agree	Disagree	Totally agree	Related speeches	Totally disagree
47	Male	Junior	Humanities and Social Sciences	Uncertainty	Totally disagree	Totally disagree	Totally disagree	Totally disagree	Totally disagree	Totally agree	Totally agree	Totally agree	Totally agree	Disagree	Totally agree	Related speeches	Totally disagree
48	Male	Junior	Science and Engineering	Uncertainty	Totally disagree	Totally disagree	Totally disagree	Agree	Agree	Totally agree	Totally agree	Totally agree	Totally agree	Disagree	Totally agree	Related speeches	Totally disagree
49	Female	Junior	Science and Engineering	Uncertainty	Totally disagree	Totally disagree	Totally disagree	Agree	Agree	Totally agree	Totally agree	Totally agree	Totally agree	Totally agree	Totally agree	Related speeches	Totally disagree
50	Female	Junior	Science and Engineering	Totally agree	Totally disagree	Totally disagree	Totally disagree	Agree	Agree	Agree	Agree	Agree	Agree	Agree	Agree	Related speeches	Totally disagree
51	Female	Junior	Science and Engineering	Totally agree	Uncertainty	Totally disagree	Totally disagree	Agree	Agree	Agree	Agree	Agree	Agree	Agree	Agree	Related speeches	Uncertainty
52	Female	Junior	Science and Engineering	Totally agree	Uncertainty	Uncertainty	Uncertainty	Uncertainty	Uncertainty	Agree	Agree	Agree	Agree	Agree	Agree	Related speeches	Uncertainty
53	Female	Junior	Science and Engineering	Agree	Uncertainty	Uncertainty	Uncertainty	Uncertainty	Uncertainty	Agree	Agree	Agree	Agree	Agree	Agree	Related speeches	Uncertainty
54	Female	Freshman	Science and Engineering	Agree	Uncertainty	Uncertainty	Uncertainty	Uncertainty	Uncertainty	Agree	Agree	Agree	Agree	Agree	Agree	Related speeches	Uncertainty
55	Female	Freshman	Science and Engineering	Agree	Uncertainty	Uncertainty	Uncertainty	Uncertainty	Disagree	Agree	Agree	Agree	Agree	Agree	Agree	Related speeches	Uncertainty
56	Female	Freshman	Science and Engineering	Totally agree	Uncertainty	Totally disagree	Totally disagree	Totally disagree	Totally disagree	Agree	Agree	Agree	Agree	Agree	Agree	Related speeches	Uncertainty
57	Female	Freshman	Science and Engineering	Uncertainty	Totally disagree	Totally disagree	Totally disagree	Totally disagree	Totally disagree	Agree	Agree	Agree	Agree	Agree	Agree	Related speeches	Totally disagree
58	Female	Freshman	Science and Engineering	Uncertainty	Totally disagree	Totally disagree	Totally disagree	Totally disagree	Totally disagree	Agree	Agree	Agree	Agree	Agree	Agree	Related speeches	Totally disagree
59	Female	Freshman	Science and Engineering	Uncertainty	Totally disagree	Totally agree	Totally agree	Totally agree	Totally agree	Agree	Agree	Agree	Agree	Agree	Agree	Related speeches	Totally disagree
60	Female	Freshman	Science and Engineering	Uncertainty	Totally disagree	Totally agree	Totally agree	Totally agree	Totally agree	Agree	Agree	Agree	Agree	Disagree	Agree	Related speeches	Totally disagree
61	Female	Freshman	Science and Engineering	Uncertainty	Totally disagree	Totally agree	Totally agree	Totally agree	Totally agree	Agree	Agree	Agree	Agree	Disagree	Agree	Related speeches	Totally disagree
62	Male	Freshman	Science and Engineering	Uncertainty	Uncertainty	Totally agree	Totally agree	Totally agree	Totally agree	Agree	Agree	Agree	Agree	Agree	Agree	Related speeches	Uncertainty
63	Male	Freshman	Science and Engineering	Uncertainty	Uncertainty	Totally agree	Totally agree	Totally agree	Totally agree	Agree	Agree	Agree	Agree	Agree	Agree	Unclear	Uncertainty
64	Female	Freshman	Economics and Management	Uncertainty	Uncertainty	Totally agree	Disagree	Totally agree	Totally agree	Agree	Agree	Agree	Agree	Agree	Agree	Unclear	Uncertainty
65	Female	Freshman	Economics and Management	Uncertainty	Uncertainty	Totally agree	Disagree	Totally agree	Totally agree	Agree	Agree	Agree	Agree	Agree	Agree	Unclear	Uncertainty
66	Male	Sohpormore	Economics and Management	Uncertainty	Uncertainty	Totally disagree	Totally disagree	Totally disagree	Totally disagree	Totally agree	Totally agree	Totally agree	Totally agree	Totally agree	Totally agree	Unclear	Uncertainty
67	Male	Sohpormore	Economics and Management	Uncertainty	Uncertainty	Totally disagree	Totally disagree	Totally disagree	Totally disagree	Totally agree	Totally agree	Totally agree	Totally agree	Totally agree	Totally agree	Related lectures	Uncertainty
68	Male	Sohpormore	Economics and Management	Totally agree	Uncertainty	Totally disagree	Totally disagree	Totally disagree	Totally disagree	Totally agree	Totally agree	Totally agree	Totally agree	Totally agree	Totally agree	Related lectures	Uncertainty
69	Male	Sohpormore	Economics and Management	Totally agree	Uncertainty	Totally disagree	Totally disagree	Totally disagree	Totally disagree	Totally agree	Totally agree	Totally agree	Totally agree	Totally agree	Totally agree	Related lectures	Uncertainty
70	Male	Sohpormore	Economics and Management	Totally agree	Uncertainty	Uncertainty	Uncertainty	Uncertainty	Uncertainty	Totally agree	Totally agree	Totally agree	Totally agree	Totally agree	Totally agree	Related lectures	Uncertainty
71	Male	Sohpormore	Economics and Management	Totally agree	Uncertainty	Uncertainty	Uncertainty	Uncertainty	Uncertainty	Totally agree	Totally agree	Totally agree	Totally agree	Totally agree	Totally agree	Related lectures	Uncertainty
72	Male	Sohpormore	Economics and Management	Agree	Uncertainty	Uncertainty	Uncertainty	Uncertainty	Uncertainty	Totally agree	Disagree	Totally agree	Totally agree	Totally agree	Totally agree	Related lectures	Uncertainty
73	Female	Sohpormore	Economics and Management	Agree	Totally agree	Totally agree	Totally agree	Totally agree	Totally agree	Totally agree	Disagree	Totally agree	Totally agree	Totally agree	Totally agree	Related lectures	Totally agree
74	Female	Sohpormore	Economics and Management	Agree	Totally agree	Totally agree	Totally agree	Totally agree	Totally agree	Totally agree	Disagree	Totally agree	Totally agree	Totally agree	Totally agree	Related lectures	Totally agree
75	Female	Sohpormore	Economics and Management	Totally agree	Totally agree	Totally agree	Totally agree	Totally agree	Totally agree	Uncertainty	Uncertainty	Uncertainty	Uncertainty	Uncertainty	Uncertainty	Related lectures	Totally disagree
76	Female	Sohpormore	Economics and Management	Totally agree	Totally agree	Totally agree	Totally agree	Totally agree	Totally agree	Uncertainty	Uncertainty	Uncertainty	Uncertainty	Uncertainty	Uncertainty	Related lectures	Totally disagree
77	Male	Sohpormore	Economics and Management	Totally agree	Totally agree	Totally agree	Disagree	Totally agree	Totally agree	Uncertainty	Uncertainty	Uncertainty	Uncertainty	Uncertainty	Uncertainty	Related lectures	Totally disagree
78	Male	Sohpormore	Economics and Management	Uncertainty	Totally agree	Totally agree	Disagree	Totally agree	Totally agree	Uncertainty	Uncertainty	Uncertainty	Uncertainty	Uncertainty	Uncertainty	Related lectures	Totally agree
79	Male	Sohpormore	Economics and Management	Uncertainty	Totally agree	Totally agree	Disagree	Totally agree	Totally agree	Totally agree	Totally agree	Totally agree	Totally agree	Totally agree	Totally agree	Related lectures	Totally agree
80	Female	Sohpormore	Economics and Management	Uncertainty	Uncertainty	Totally agree	Totally agree	Totally agree	Totally agree	Totally agree	Totally agree	Totally agree	Totally agree	Totally agree	Totally agree	Unclear	Uncertainty
81	Female	Sohpormore	Economics and Management	Uncertainty	Uncertainty	Totally agree	Totally agree	Totally agree	Totally agree	Totally agree	Totally agree	Totally agree	Totally agree	Totally agree	Totally agree	Unclear	Uncertainty
82	Female	Sohpormore	Economics and Management	Uncertainty	Uncertainty	Totally agree	Totally agree	Totally agree	Totally agree	Totally agree	Totally agree	Totally agree	Totally agree	Totally agree	Totally agree	Unclear	Uncertainty
83	Male	Sohpormore	Economics and Management	Uncertainty	Uncertainty	Uncertainty	Uncertainty	Uncertainty	Uncertainty	Totally agree	Totally agree	Totally agree	Totally agree	Totally agree	Totally agree	Unclear	Uncertainty
84	Male	Sohpormore	Science and Engineering	Uncertainty	Uncertainty	Uncertainty	Uncertainty	Uncertainty	Uncertainty	Totally agree	Disagree	Totally agree	Totally agree	Totally agree	Totally agree	Unclear	Uncertainty
85	Male	Freshman	Science and Engineering	Uncertainty	Uncertainty	Uncertainty	Uncertainty	Uncertainty	Uncertainty	Totally agree	Disagree	Totally agree	Totally agree	Totally agree	Totally agree	Unclear	Uncertainty
86	Male	Freshman	Science and Engineering	Uncertainty	Uncertainty	Uncertainty	Totally disagree	Uncertainty	Uncertainty	Totally agree	Disagree	Totally agree	Totally agree	Totally agree	Totally agree	Unclear	Uncertainty
87	Female	Freshman	Science and Engineering	Uncertainty	Totally disagree	Totally disagree	Totally disagree	Totally disagree	Totally disagree	Totally agree	Disagree	Totally agree	Totally agree	Totally agree	Totally agree	Unclear	Totally disagree
88	Female	Freshman	Science and Engineering	Uncertainty	Totally disagree	Totally disagree	Totally disagree	Totally disagree	Totally disagree	Totally agree	Disagree	Totally agree	Totally agree	Totally agree	Totally agree	Unclear	Totally disagree
89	Female	Junior	Science and Engineering	Uncertainty	Totally disagree	Totally disagree	Totally disagree	Totally disagree	Totally disagree	Totally agree	Totally agree	Totally agree	Totally agree	Totally agree	Totally agree	Related practice	Totally disagree
90	Male	Junior	Science and Engineering	Uncertainty	Totally disagree	Totally disagree	Totally disagree	Agree	Agree	Agree	Agree	Agree	Agree	Agree	Agree	Related practice	Totally disagree
91	Male	Junior	Science and Engineering	Uncertainty	Uncertainty	Totally disagree	Totally disagree	Agree	Agree	Agree	Agree	Agree	Agree	Agree	Agree	Related practice	Uncertainty
92	Male	Junior	Science and Engineering	Agree	Uncertainty	Totally disagree	Totally disagree	Agree	Agree	Agree	Agree	Agree	Agree	Agree	Agree	Related practice	Uncertainty
93	Male	Junior	Science and Engineering	Agree	Uncertainty	Totally disagree	Totally disagree	Agree	Agree	Agree	Agree	Agree	Agree	Agree	Agree	Related practice	Uncertainty
94	Male	Junior	Science and Engineering	Agree	Uncertainty	Uncertainty	Uncertainty	Uncertainty	Uncertainty	Agree	Agree	Agree	Agree	Agree	Agree	Related practice	Uncertainty
95	Female	Junior	Science and Engineering	Agree	Uncertainty	Uncertainty	Uncertainty	Uncertainty	Uncertainty	Agree	Agree	Agree	Agree	Agree	Agree	Related lectures	Uncertainty
96	Female	Junior	Science and Engineering	Uncertainty	Uncertainty	Uncertainty	Uncertainty	Uncertainty	Uncertainty	Agree	Agree	Agree	Agree	Agree	Agree	Related lectures	Uncertainty
97	Female	Junior	Science and Engineering	Uncertainty	Uncertainty	Uncertainty	Uncertainty	Uncertainty	Uncertainty	Agree	Agree	Agree	Agree	Agree	Agree	Related lectures	Uncertainty
98	Female	Junior	Science and Engineering	Uncertainty	Totally agree	Totally agree	Totally agree	Totally agree	Totally agree	Agree	Agree	Agree	Agree	Agree	Agree	Related lectures	Totally agree
99	Female	Junior	Science and Engineering	Uncertainty	Totally agree	Totally agree	Totally agree	Totally agree	Totally agree	Agree	Agree	Agree	Agree	Uncertainty	Agree	Related lectures	Totally disagree
100	Male	Freshman	Science and Engineering	Uncertainty	Totally agree	Totally agree	Totally agree	Totally agree	Totally agree	Agree	Agree	Agree	Agree	Agree	Agree	Related lectures	Totally disagree
101	Male	Freshman	Science and Engineering	Uncertainty	Totally agree	Totally agree	Totally agree	Totally agree	Totally agree	Agree	Agree	Agree	Agree	Agree	Agree	Unclear	Totally disagree
102	Male	Freshman	Science and Engineering	Uncertainty	Uncertainty	Totally agree	Totally agree	Totally agree	Totally agree	Agree	Agree	Agree	Agree	Agree	Agree	Unclear	Uncertainty
103	Male	Freshman	Science and Engineering	Uncertainty	Uncertainty	Totally agree	Totally agree	Totally agree	Totally agree	Agree	Agree	Agree	Agree	Totally disagree	Agree	Unclear	Uncertainty
104	Male	Freshman	Science and Engineering	Uncertainty	Uncertainty	Uncertainty	Uncertainty	Uncertainty	Uncertainty	Agree	Agree	Agree	Agree	Totally disagree	Agree	Related practice	Uncertainty
105	Female	Freshman	Sports and Art	Uncertainty	Uncertainty	Uncertainty	Uncertainty	Uncertainty	Uncertainty	Agree	Agree	Agree	Agree	Agree	Agree	Related practice	Uncertainty
106	Female	Freshman	Sports and Art	Uncertainty	Uncertainty	Uncertainty	Uncertainty	Uncertainty	Uncertainty	Agree	Agree	Agree	Agree	Agree	Agree	Related practice	Uncertainty
107	Female	Freshman	Sports and Art	Uncertainty	Uncertainty	Totally disagree	Totally disagree	Totally disagree	Totally disagree	Agree	Agree	Agree	Agree	Agree	Agree	Related practice	Uncertainty
108	Female	Freshman	Sports and Art	Uncertainty	Uncertainty	Totally disagree	Totally disagree	Totally disagree	Totally disagree	Agree	Disagree	Agree	Agree	Agree	Agree	Related practice	Uncertainty
109	Male	Freshman	Sports and Art	Uncertainty	Totally disagree	Totally disagree	Totally disagree	Totally disagree	Totally disagree	Agree	Disagree	Agree	Agree	Agree	Agree	Related practice	Totally disagree
110	Male	Freshman	Sports and Art	Uncertainty	Totally disagree	Totally agree	Totally agree	Totally agree	Totally agree	Agree	Disagree	Uncertainty	Uncertainty	Uncertainty	Agree	Unclear	Totally disagree
111	Male	Freshman	Sports and Art	Uncertainty	Totally disagree	Totally agree	Totally agree	Totally agree	Totally agree	Agree	Disagree	Uncertainty	Uncertainty	Uncertainty	Agree	Related speeches	Totally disagree
112	Male	Freshman	Sports and Art	Uncertainty	Totally disagree	Totally agree	Totally agree	Totally agree	Totally agree	Agree	Disagree	Uncertainty	Uncertainty	Uncertainty	Agree	Related speeches	Totally disagree
113	Male	Freshman	Science and Engineering	Uncertainty	Uncertainty	Totally disagree	Totally disagree	Totally disagree	Totally disagree	Agree	Disagree	Uncertainty	Uncertainty	Uncertainty	Agree	Related speeches	Uncertainty
114	Male	Freshman	Science and Engineering	Uncertainty	Uncertainty	Totally disagree	Totally disagree	Totally disagree	Totally disagree	Agree	Disagree	Uncertainty	Uncertainty	Uncertainty	Agree	Related speeches	Uncertainty
115	Male	Freshman	Science and Engineering	Uncertainty	Uncertainty	Totally agree	Totally agree	Totally agree	Totally agree	Agree	Disagree	Uncertainty	Uncertainty	Uncertainty	Agree	Related speeches	Uncertainty
116	Female	Freshman	Science and Engineering	Uncertainty	Uncertainty	Totally agree	Totally agree	Totally agree	Totally agree	Agree	Disagree	Uncertainty	Uncertainty	Uncertainty	Agree	Related speeches	Uncertainty
117	Female	Freshman	Science and Engineering	Agree	Uncertainty	Totally agree	Totally agree	Totally agree	Totally agree	Agree	Disagree	Uncertainty	Uncertainty	Uncertainty	Agree	Related speeches	Uncertainty
118	Male	Freshman	Science and Engineering	Agree	Uncertainty	Totally agree	Totally agree	Totally agree	Totally agree	Agree	Disagree	Uncertainty	Uncertainty	Uncertainty	Agree	Related speeches	Uncertainty
119	Male	Junior	Science and Engineering	Agree	Uncertainty	Totally agree	Totally agree	Totally agree	Totally agree	Agree	Disagree	Uncertainty	Uncertainty	Uncertainty	Agree	Unclear	Uncertainty
120	Male	Junior	Science and Engineering	Agree	Uncertainty	Totally agree	Totally agree	Totally agree	Totally agree	Agree	Disagree	Agree	Agree	Agree	Agree	Unclear	Uncertainty
121	Male	Junior	Science and Engineering	Uncertainty	Uncertainty	Totally agree	Totally agree	Totally agree	Totally agree	Agree	Disagree	Agree	Agree	Agree	Agree	Related lectures	Uncertainty
122	Male	Junior	Science and Engineering	Uncertainty	Uncertainty	Uncertainty	Uncertainty	Uncertainty	Uncertainty	Agree	Agree	Agree	Agree	Agree	Agree	Related lectures	Uncertainty
123	Male	Junior	Science and Engineering	Totally agree	Uncertainty	Uncertainty	Uncertainty	Uncertainty	Uncertainty	Totally agree	Totally agree	Totally agree	Totally agree	Totally agree	Totally agree	Related lectures	Uncertainty
124	Male	Junior	Science and Engineering	Totally agree	Uncertainty	Totally agree	Totally agree	Totally agree	Totally agree	Totally agree	Totally agree	Totally agree	Totally agree	Totally agree	Totally agree	Related lectures	Totally disagree
125	Female	Junior	Science and Engineering	Totally agree	Uncertainty	Totally agree	Totally agree	Totally agree	Totally agree	Totally agree	Totally agree	Totally agree	Totally agree	Totally agree	Totally agree	Related lectures	Totally disagree
126	Female	Junior	Science and Engineering	Totally agree	Uncertainty	Totally agree	Totally agree	Totally agree	Totally agree	Totally agree	Totally agree	Totally agree	Totally agree	Totally agree	Totally agree	Related lectures	Totally disagree
127	Female	Freshman	Science and Engineering	Totally agree	Uncertainty	Uncertainty	Uncertainty	Uncertainty	Uncertainty	Totally agree	Totally agree	Totally agree	Totally agree	Totally agree	Totally agree	Related lectures	Totally disagree
128	Female	Freshman	Science and Engineering	Totally agree	Uncertainty	Uncertainty	Uncertainty	Uncertainty	Uncertainty	Totally agree	Totally agree	Totally agree	Totally agree	Totally agree	Totally agree	Related lectures	Totally disagree
129	Female	Freshman	Science and Engineering	Totally agree	Uncertainty	Uncertainty	Uncertainty	Uncertainty	Uncertainty	Totally agree	Totally agree	Totally agree	Totally agree	Totally agree	Totally agree	Related lectures	Totally disagree
130	Male	Freshman	Science and Engineering	Uncertainty	Uncertainty	Uncertainty	Uncertainty	Uncertainty	Uncertainty	Totally agree	Totally agree	Totally agree	Totally agree	Totally agree	Totally agree	Related lectures	Totally disagree
131	Male	Freshman	Science and Engineering	Uncertainty	Uncertainty	Totally disagree	Totally disagree	Totally disagree	Totally disagree	Uncertainty	Uncertainty	Uncertainty	Uncertainty	Uncertainty	Uncertainty	Related lectures	Uncertainty
132	Male	Freshman	Science and Engineering	Uncertainty	Uncertainty	Totally disagree	Totally disagree	Agree	Agree	Totally agree	Totally agree	Totally agree	Totally agree	Totally agree	Totally agree	Unclear	Uncertainty
133	Male	Freshman	Science and Engineering	Uncertainty	Totally disagree	Totally disagree	Totally disagree	Agree	Agree	Totally agree	Totally agree	Totally agree	Totally agree	Totally agree	Totally agree	Unclear	Totally disagree
134	Male	Freshman	Science and Engineering	Uncertainty	Totally disagree	Totally disagree	Totally disagree	Agree	Agree	Totally agree	Totally agree	Totally agree	Totally agree	Totally agree	Totally agree	Unclear	Totally disagree
135	Male	Freshman	Science and Engineering	Uncertainty	Totally disagree	Totally disagree	Totally disagree	Agree	Agree	Totally agree	Totally disagree	Totally agree	Totally agree	Totally agree	Totally agree	Unclear	Totally disagree
136	Male	Freshman	Science and Engineering	Uncertainty	Totally disagree	Totally agree	Totally agree	Totally agree	Totally agree	Totally agree	Totally disagree	Totally agree	Totally agree	Totally agree	Totally agree	Unclear	Totally disagree
137	Male	Freshman	Economics and Management	Uncertainty	Uncertainty	Totally agree	Totally agree	Totally agree	Totally agree	Totally agree	Totally disagree	Totally agree	Totally agree	Totally agree	Totally agree	Unclear	Uncertainty
138	Male	Freshman	Economics and Management	Uncertainty	Uncertainty	Totally agree	Totally agree	Totally agree	Totally agree	Totally agree	Totally disagree	Totally agree	Disagree	Disagree	Totally agree	Unclear	Uncertainty
139	Female	Freshman	Economics and Management	Uncertainty	Uncertainty	Totally agree	Totally agree	Totally agree	Totally agree	Totally agree	Totally disagree	Totally agree	Disagree	Disagree	Totally agree	Entrepreneurial base	Uncertainty
140	Female	Freshman	Economics and Management	Uncertainty	Uncertainty	Totally agree	Totally agree	Totally agree	Totally agree	Totally agree	Totally disagree	Totally agree	Disagree	Disagree	Totally agree	Entrepreneurial base	Uncertainty
141	Female	Freshman	Economics and Management	Uncertainty	Uncertainty	Totally agree	Totally agree	Totally agree	Totally agree	Totally agree	Totally disagree	Totally agree	Disagree	Disagree	Totally agree	Entrepreneurial base	Uncertainty
142	Female	Freshman	Economics and Management	Uncertainty	Uncertainty	Uncertainty	Uncertainty	Uncertainty	Uncertainty	Totally agree	Totally disagree	Totally agree	Totally agree	Totally agree	Uncertainty	Entrepreneurial base	Uncertainty
143	Male	Freshman	Economics and Management	Uncertainty	Uncertainty	Uncertainty	Uncertainty	Uncertainty	Uncertainty	Totally agree	Totally disagree	Totally agree	Totally agree	Totally agree	Uncertainty	Entrepreneurial base	Uncertainty
144	Male	Freshman	Economics and Management	Uncertainty	Totally agree	Totally agree	Totally agree	Totally agree	Totally agree	Totally agree	Totally disagree	Totally agree	Totally agree	Totally agree	Uncertainty	Entrepreneurial base	Totally agree
145	Female	Sohpormore	Economics and Management	Uncertainty	Totally agree	Totally agree	Totally agree	Totally agree	Totally agree	Totally agree	Totally disagree	Totally agree	Totally agree	Totally agree	Uncertainty	Entrepreneurial base	Totally agree
146	Female	Sohpormore	Economics and Management	Uncertainty	Totally agree	Totally agree	Totally agree	Totally agree	Totally agree	Totally agree	Totally disagree	Totally agree	Totally agree	Totally agree	Uncertainty	Entrepreneurial base	Totally agree
147	Male	Sohpormore	Economics and Management	Uncertainty	Totally agree	Totally agree	Totally agree	Totally agree	Totally agree	Totally agree	Disagree	Totally agree	Totally agree	Totally agree	Uncertainty	Entrepreneurial base	Totally agree
148	Male	Sohpormore	Economics and Management	Uncertainty	Uncertainty	Totally agree	Disagree	Totally agree	Totally agree	Totally agree	Disagree	Totally agree	Totally agree	Totally agree	Totally agree	Entrepreneurial base	Uncertainty
149	Female	Sohpormore	Economics and Management	Uncertainty	Uncertainty	Totally agree	Disagree	Totally agree	Totally agree	Totally agree	Disagree	Totally agree	Totally agree	Totally agree	Totally agree	Entrepreneurial base	Uncertainty
150	Male	Sohpormore	Economics and Management	Uncertainty	Uncertainty	Totally agree	Totally agree	Totally agree	Totally agree	Totally agree	Totally agree	Totally agree	Totally agree	Totally agree	Totally agree	Entrepreneurial base	Uncertainty
151	Female	Sohpormore	Economics and Management	Uncertainty	Uncertainty	Totally agree	Totally agree	Totally agree	Totally agree	Totally agree	Totally agree	Totally agree	Totally agree	Totally agree	Totally agree	Entrepreneurial base	Uncertainty
152	Male	Sohpormore	Economics and Management	Uncertainty	Uncertainty	Uncertainty	Uncertainty	Uncertainty	Uncertainty	Totally agree	Totally agree	Totally agree	Totally agree	Totally agree	Totally agree	Entrepreneurial base	Uncertainty
153	Female	Sohpormore	Economics and Management	Uncertainty	Uncertainty	Agree	Agree	Agree	Agree	Disagree	Disagree	Disagree	Disagree	Disagree	Disagree	Entrepreneurial base	Uncertainty
154	Male	Sohpormore	Economics and Management	Uncertainty	Uncertainty	Agree	Agree	Agree	Agree	Disagree	Disagree	Disagree	Disagree	Disagree	Disagree	Entrepreneurial base	Uncertainty
155	Female	Sohpormore	Economics and Management	Uncertainty	Uncertainty	Agree	Agree	Agree	Agree	Disagree	Disagree	Disagree	Disagree	Disagree	Agree	Entrepreneurial base	Uncertainty
156	Female	Sohpormore	Economics and Management	Uncertainty	Uncertainty	Agree	Agree	Agree	Agree	Disagree	Disagree	Disagree	Disagree	Disagree	Disagree	Entrepreneurial base	Uncertainty
157	Female	Sohpormore	Economics and Management	Uncertainty	Uncertainty	Uncertainty	Uncertainty	Uncertainty	Uncertainty	Totally agree	Totally agree	Totally agree	Totally agree	Totally agree	Totally agree	Entrepreneurial base	Uncertainty
158	Female	Sohpormore	Economics and Management	Uncertainty	Uncertainty	Uncertainty	Uncertainty	Uncertainty	Uncertainty	Totally agree	Totally agree	Totally agree	Totally agree	Totally agree	Totally agree	Unclear	Uncertainty
159	Female	Sohpormore	Economics and Management	Uncertainty	Totally agree	Totally agree	Totally agree	Totally agree	Totally agree	Totally agree	Totally agree	Totally agree	Totally agree	Totally agree	Totally agree	Related courses	Totally agree
160	Female	Sohpormore	Science and Engineering	Disagree	Totally agree	Totally agree	Totally agree	Totally agree	Totally agree	Totally agree	Totally agree	Totally agree	Totally agree	Totally agree	Totally agree	Related courses	Totally disagree
161	Male	Sohpormore	Science and Engineering	Disagree	Totally agree	Totally agree	Totally agree	Totally agree	Totally agree	Totally agree	Totally agree	Totally agree	Totally agree	Totally agree	Totally agree	Related courses	Totally agree
162	Male	Sohpormore	Agriculture and Medicine	Disagree	Totally agree	Totally agree	Totally agree	Totally agree	Totally agree	Totally agree	Totally agree	Totally agree	Totally agree	Totally agree	Totally agree	Related courses	Totally agree
163	Male	Sohpormore	Agriculture and Medicine	Disagree	Uncertainty	Uncertainty	Uncertainty	Uncertainty	Uncertainty	Totally agree	Totally agree	Totally agree	Totally agree	Totally agree	Totally agree	Related courses	Uncertainty
164	Female	Freshman	Science and Engineering	Disagree	Uncertainty	Uncertainty	Uncertainty	Uncertainty	Uncertainty	Totally agree	Totally agree	Totally agree	Totally agree	Totally agree	Totally agree	Related courses	Uncertainty
165	Female	Freshman	Science and Engineering	Disagree	Uncertainty	Uncertainty	Uncertainty	Uncertainty	Uncertainty	Totally agree	Totally agree	Totally agree	Totally agree	Totally agree	Totally agree	Related courses	Uncertainty
166	Female	Freshman	Science and Engineering	Disagree	Uncertainty	Uncertainty	Uncertainty	Uncertainty	Uncertainty	Agree	Agree	Agree	Agree	Agree	Agree	Related courses	Uncertainty
167	Female	Freshman	Science and Engineering	Disagree	Uncertainty	Uncertainty	Uncertainty	Uncertainty	Uncertainty	Agree	Agree	Agree	Agree	Agree	Agree	Related courses	Uncertainty
168	Female	Freshman	Science and Engineering	Disagree	Uncertainty	Uncertainty	Uncertainty	Uncertainty	Uncertainty	Totally agree	Totally agree	Totally agree	Totally agree	Totally agree	Totally agree	Related courses	Uncertainty
169	Male	Freshman	Science and Engineering	Disagree	Uncertainty	Uncertainty	Uncertainty	Totally agree	Totally agree	Totally agree	Totally agree	Totally agree	Totally agree	Totally agree	Totally agree	Related courses	Uncertainty
170	Male	Freshman	Science and Engineering	Disagree	Uncertainty	Uncertainty	Uncertainty	Totally agree	Totally agree	Totally agree	Totally agree	Totally agree	Totally agree	Totally agree	Totally agree	Related courses	Uncertainty
171	Male	Freshman	Science and Engineering	Disagree	Uncertainty	Uncertainty	Uncertainty	Uncertainty	Uncertainty	Totally agree	Disagree	Totally agree	Totally agree	Totally agree	Totally agree	Related courses	Uncertainty
172	Male	Freshman	Science and Engineering	Disagree	Totally disagree	Totally disagree	Totally disagree	Agree	Agree	Totally agree	Disagree	Totally agree	Totally agree	Totally agree	Totally agree	Related courses	Totally disagree
173	Female	Freshman	Science and Engineering	Disagree	Totally disagree	Totally disagree	Totally disagree	Agree	Agree	Totally agree	Disagree	Totally agree	Totally agree	Totally agree	Totally agree	Related practice	Totally disagree
174	Female	Junior	Science and Engineering	Disagree	Totally disagree	Totally disagree	Totally disagree	Agree	Agree	Totally agree	Disagree	Totally agree	Totally agree	Totally agree	Totally agree	Related practice	Totally disagree
175	Female	Junior	Science and Engineering	Agree	Totally disagree	Totally disagree	Totally disagree	Agree	Agree	Totally agree	Disagree	Totally agree	Totally agree	Totally agree	Totally agree	Related lectures	Totally disagree
176	Female	Junior	Science and Engineering	Agree	Uncertainty	Totally disagree	Totally disagree	Agree	Agree	Totally agree	Disagree	Totally agree	Totally agree	Totally agree	Totally agree	Related lectures	Uncertainty
177	Female	Junior	Science and Engineering	Agree	Uncertainty	Uncertainty	Uncertainty	Uncertainty	Uncertainty	Totally agree	Disagree	Totally agree	Totally agree	Totally agree	Totally agree	Related lectures	Uncertainty
178	Female	Junior	Science and Engineering	Agree	Uncertainty	Uncertainty	Uncertainty	Uncertainty	Uncertainty	Totally agree	Disagree	Totally agree	Totally agree	Totally agree	Totally agree	Related lectures	Uncertainty
179	Female	Junior	Science and Engineering	Agree	Uncertainty	Uncertainty	Uncertainty	Uncertainty	Uncertainty	Totally agree	Disagree	Totally agree	Totally agree	Totally agree	Totally agree	Related lectures	Uncertainty
180	Female	Freshman	Science and Engineering	Uncertainty	Uncertainty	Uncertainty	Uncertainty	Uncertainty	Uncertainty	Totally agree	Totally agree	Totally agree	Totally agree	Totally agree	Totally agree	Related lectures	Uncertainty
181	Male	Freshman	Science and Engineering	Uncertainty	Uncertainty	Uncertainty	Uncertainty	Uncertainty	Uncertainty	Totally agree	Totally agree	Totally agree	Totally agree	Totally agree	Totally agree	Related lectures	Uncertainty
182	Male	Freshman	Science and Engineering	Uncertainty	Uncertainty	Uncertainty	Uncertainty	Uncertainty	Uncertainty	Totally agree	Totally agree	Totally agree	Totally agree	Totally agree	Uncertainty	Related lectures	Uncertainty
183	Male	Freshman	Science and Engineering	Uncertainty	Uncertainty	Uncertainty	Uncertainty	Uncertainty	Uncertainty	Totally agree	Totally agree	Totally agree	Totally agree	Totally agree	Uncertainty	Related lectures	Uncertainty
184	Male	Freshman	Science and Engineering	Uncertainty	Uncertainty	Uncertainty	Uncertainty	Uncertainty	Uncertainty	Totally agree	Totally agree	Totally agree	Totally agree	Totally agree	Uncertainty	Related lectures	Uncertainty
185	Male	Freshman	Science and Engineering	Uncertainty	Uncertainty	Uncertainty	Uncertainty	Agree	Agree	Totally agree	Totally agree	Totally agree	Totally agree	Totally agree	Uncertainty	Related lectures	Uncertainty
186	Male	Freshman	Science and Engineering	Uncertainty	Uncertainty	Uncertainty	Uncertainty	Agree	Agree	Totally agree	Uncertainty	Totally agree	Totally agree	Totally agree	Uncertainty	Related lectures	Uncertainty
187	Male	Sohpormore	Science and Engineering	Uncertainty	Uncertainty	Uncertainty	Uncertainty	Agree	Agree	Totally agree	Uncertainty	Uncertainty	Uncertainty	Uncertainty	Uncertainty	Related lectures	Uncertainty
188	Male	Sohpormore	Science and Engineering	Uncertainty	Uncertainty	Uncertainty	Uncertainty	Agree	Agree	Totally agree	Uncertainty	Uncertainty	Uncertainty	Uncertainty	Totally agree	Related lectures	Uncertainty
189	Female	Sohpormore	Humanities and Social Sciences	Uncertainty	Uncertainty	Uncertainty	Uncertainty	Agree	Agree	Totally agree	Uncertainty	Totally agree	Totally agree	Totally agree	Totally agree	Related lectures	Uncertainty
190	Female	Sohpormore	Humanities and Social Sciences	Uncertainty	Uncertainty	Agree	Agree	Agree	Agree	Totally agree	Uncertainty	Totally agree	Totally agree	Totally agree	Totally agree	Related lectures	Uncertainty
191	Female	Sohpormore	Humanities and Social Sciences	Uncertainty	Uncertainty	Agree	Agree	Agree	Agree	Totally agree	Uncertainty	Totally agree	Totally agree	Totally agree	Totally agree	Related lectures	Uncertainty
192	Female	Sohpormore	Humanities and Social Sciences	Uncertainty	Uncertainty	Agree	Agree	Agree	Agree	Totally agree	Uncertainty	Totally agree	Totally agree	Totally agree	Totally agree	Related lectures	Uncertainty
193	Female	Sohpormore	Humanities and Social Sciences	Uncertainty	Uncertainty	Agree	Agree	Agree	Agree	Totally agree	Uncertainty	Totally agree	Totally agree	Totally agree	Totally agree	Related lectures	Uncertainty
194	Female	Sohpormore	Humanities and Social Sciences	Uncertainty	Uncertainty	Agree	Agree	Totally agree	Totally agree	Totally agree	Uncertainty	Totally agree	Totally agree	Totally agree	Totally agree	Related lectures	Uncertainty
195	Female	Sohpormore	Humanities and Social Sciences	Uncertainty	Uncertainty	Agree	Agree	Totally agree	Totally agree	Totally agree	Uncertainty	Totally agree	Totally agree	Totally agree	Totally agree	Related lectures	Totally disagree
196	Female	Sohpormore	Humanities and Social Sciences	Uncertainty	Uncertainty	Agree	Agree	Totally agree	Totally agree	Totally agree	Uncertainty	Totally agree	Totally agree	Totally agree	Totally agree	Related lectures	Totally disagree
197	Male	Sohpormore	Humanities and Social Sciences	Uncertainty	Uncertainty	Agree	Agree	Totally agree	Totally agree	Totally agree	Uncertainty	Totally agree	Totally agree	Totally agree	Agree	Related lectures	Totally disagree
198	Male	Sohpormore	Humanities and Social Sciences	Uncertainty	Uncertainty	Agree	Agree	Totally agree	Totally agree	Totally agree	Uncertainty	Totally agree	Totally agree	Totally agree	Agree	Unclear	Totally disagree
199	Male	Sohpormore	Humanities and Social Sciences	Uncertainty	Uncertainty	Agree	Agree	Totally agree	Totally agree	Totally agree	Uncertainty	Totally agree	Totally agree	Totally agree	Agree	Unclear	Totally disagree
200	Female	Sohpormore	Humanities and Social Sciences	Uncertainty	Uncertainty	Agree	Agree	Totally agree	Totally agree	Totally agree	Uncertainty	Totally agree	Totally agree	Totally agree	Agree	Related courses	Totally disagree
201	Female	Sohpormore	Humanities and Social Sciences	Uncertainty	Uncertainty	Uncertainty	Uncertainty	Uncertainty	Uncertainty	Totally agree	Uncertainty	Totally agree	Totally agree	Totally agree	Agree	Related courses	Totally disagree
202	Female	Sohpormore	Humanities and Social Sciences	Disagree	Uncertainty	Uncertainty	Uncertainty	Uncertainty	Uncertainty	Totally agree	Totally agree	Totally agree	Totally agree	Totally agree	Agree	Related courses	Totally disagree
203	Female	Sohpormore	Humanities and Social Sciences	Disagree	Uncertainty	Uncertainty	Uncertainty	Uncertainty	Uncertainty	Totally agree	Totally agree	Totally agree	Totally agree	Totally agree	Totally agree	Related courses	Totally disagree
204	Male	Sohpormore	Humanities and Social Sciences	Disagree	Uncertainty	Uncertainty	Uncertainty	Uncertainty	Uncertainty	Totally agree	Totally agree	Totally agree	Totally agree	Totally agree	Totally agree	Related courses	Totally disagree
205	Male	Sohpormore	Humanities and Social Sciences	Disagree	Uncertainty	Uncertainty	Uncertainty	Uncertainty	Uncertainty	Totally agree	Totally agree	Totally agree	Totally agree	Totally agree	Totally agree	Related courses	Totally disagree
206	Male	Freshman	Humanities and Social Sciences	Disagree	Uncertainty	Uncertainty	Uncertainty	Uncertainty	Totally disagree	Totally agree	Totally agree	Totally agree	Totally agree	Totally agree	Totally agree	Related courses	Totally disagree
207	Male	Freshman	Humanities and Social Sciences	Uncertainty	Uncertainty	Uncertainty	Uncertainty	Uncertainty	Totally agree	Totally agree	Totally agree	Totally agree	Totally agree	Totally agree	Totally agree	Related courses	Totally disagree
208	Male	Freshman	Humanities and Social Sciences	Uncertainty	Uncertainty	Uncertainty	Uncertainty	Uncertainty	Totally agree	Totally agree	Totally agree	Totally agree	Totally agree	Totally agree	Totally agree	Related courses	Uncertainty
209	Female	Freshman	Humanities and Social Sciences	Uncertainty	Uncertainty	Uncertainty	Uncertainty	Uncertainty	Totally agree	Totally agree	Totally agree	Totally agree	Totally agree	Totally agree	Totally agree	Related courses	Uncertainty
210	Female	Freshman	Humanities and Social Sciences	Totally disagree	Uncertainty	Uncertainty	Uncertainty	Uncertainty	Uncertainty	Disagree	Disagree	Disagree	Disagree	Disagree	Agree	Related courses	Uncertainty
211	Female	Freshman	Humanities and Social Sciences	Uncertainty	Uncertainty	Uncertainty	Uncertainty	Uncertainty	Uncertainty	Disagree	Disagree	Disagree	Disagree	Disagree	Agree	Related courses	Uncertainty
212	Female	Freshman	Economics and Management	Uncertainty	Uncertainty	Uncertainty	Uncertainty	Uncertainty	Uncertainty	Totally agree	Totally agree	Totally agree	Totally agree	Totally agree	Totally agree	Related courses	Uncertainty
213	Female	Freshman	Economics and Management	Uncertainty	Uncertainty	Uncertainty	Uncertainty	Uncertainty	Totally disagree	Totally agree	Totally agree	Totally agree	Totally agree	Totally agree	Totally agree	Unclear	Uncertainty
214	Female	Freshman	Economics and Management	Uncertainty	Uncertainty	Uncertainty	Uncertainty	Uncertainty	Totally disagree	Totally agree	Totally agree	Totally agree	Totally agree	Totally agree	Totally agree	Related speeches	Uncertainty
215	Female	Freshman	Economics and Management	Uncertainty	Uncertainty	Uncertainty	Uncertainty	Uncertainty	Totally disagree	Totally agree	Totally agree	Totally agree	Totally agree	Totally agree	Totally agree	Related speeches	Uncertainty
216	Female	Freshman	Economics and Management	Uncertainty	Uncertainty	Uncertainty	Uncertainty	Uncertainty	Totally disagree	Totally agree	Totally agree	Totally agree	Totally agree	Totally agree	Totally agree	Related speeches	Uncertainty
217	Female	Freshman	Economics and Management	Uncertainty	Uncertainty	Uncertainty	Uncertainty	Uncertainty	Totally disagree	Totally agree	Totally agree	Totally agree	Totally agree	Totally agree	Totally agree	Related speeches	Uncertainty
218	Female	Freshman	Economics and Management	Uncertainty	Uncertainty	Uncertainty	Uncertainty	Uncertainty	Uncertainty	Totally agree	Totally agree	Totally agree	Totally agree	Totally agree	Totally agree	Related speeches	Uncertainty
219	Male	Freshman	Economics and Management	Uncertainty	Uncertainty	Disagree	Disagree	Disagree	Disagree	Totally disagree	Totally disagree	Totally disagree	Totally disagree	Totally disagree	Agree	Related speeches	Uncertainty
220	Male	Junior	Economics and Management	Uncertainty	Disagree	Disagree	Disagree	Disagree	Disagree	Totally disagree	Totally disagree	Totally disagree	Totally disagree	Totally disagree	Agree	Related speeches	Disagree
221	Male	Junior	Economics and Management	Uncertainty	Uncertainty	Disagree	Disagree	Disagree	Disagree	Totally agree	Totally disagree	Totally disagree	Totally disagree	Totally disagree	Agree	Related speeches	Uncertainty
222	Male	Junior	Economics and Management	Uncertainty	Uncertainty	Disagree	Disagree	Disagree	Disagree	Totally agree	Totally disagree	Totally disagree	Totally disagree	Totally disagree	Agree	Related speeches	Uncertainty
223	Male	Junior	Economics and Management	Uncertainty	Uncertainty	Disagree	Disagree	Disagree	Disagree	Totally agree	Totally agree	Totally agree	Totally agree	Totally agree	Totally agree	Related speeches	Uncertainty
224	Male	Junior	Economics and Management	Uncertainty	Uncertainty	Uncertainty	Uncertainty	Uncertainty	Uncertainty	Totally agree	Totally agree	Totally agree	Totally agree	Totally agree	Totally agree	Related speeches	Uncertainty
225	Male	Junior	Economics and Management	Uncertainty	Disagree	Uncertainty	Uncertainty	Uncertainty	Uncertainty	Agree	Agree	Agree	Agree	Agree	Agree	Related speeches	Disagree
226	Male	Junior	Humanities and Social Sciences	Uncertainty	Disagree	Uncertainty	Uncertainty	Uncertainty	Uncertainty	Agree	Agree	Agree	Agree	Agree	Agree	Related speeches	Disagree
227	Male	Junior	Humanities and Social Sciences	Uncertainty	Disagree	Disagree	Disagree	Disagree	Disagree	Agree	Agree	Agree	Agree	Agree	Agree	Related speeches	Disagree
228	Female	Junior	Humanities and Social Sciences	Uncertainty	Disagree	Disagree	Disagree	Disagree	Disagree	Agree	Agree	Agree	Agree	Agree	Agree	Related speeches	Disagree
229	Female	Junior	Humanities and Social Sciences	Uncertainty	Disagree	Disagree	Disagree	Disagree	Disagree	Agree	Agree	Agree	Agree	Agree	Agree	Related speeches	Disagree
230	Male	Freshman	Humanities and Social Sciences	Uncertainty	Disagree	Disagree	Disagree	Disagree	Disagree	Agree	Agree	Agree	Agree	Agree	Agree	Related practice	Disagree
231	Male	Freshman	Humanities and Social Sciences	Uncertainty	Disagree	Disagree	Disagree	Disagree	Disagree	Agree	Agree	Agree	Agree	Agree	Agree	Related practice	Disagree
232	Male	Freshman	Humanities and Social Sciences	Uncertainty	Disagree	Disagree	Disagree	Disagree	Disagree	Agree	Agree	Uncertainty	Uncertainty	Uncertainty	Agree	Related practice	Disagree
233	Male	Freshman	Humanities and Social Sciences	Uncertainty	Disagree	Disagree	Disagree	Disagree	Disagree	Agree	Agree	Uncertainty	Uncertainty	Uncertainty	Agree	Related practice	Disagree
234	Male	Freshman	Humanities and Social Sciences	Uncertainty	Disagree	Disagree	Disagree	Disagree	Disagree	Agree	Agree	Uncertainty	Uncertainty	Uncertainty	Agree	Related practice	Disagree
235	Female	Freshman	Humanities and Social Sciences	Uncertainty	Disagree	Disagree	Disagree	Agree	Agree	Agree	Agree	Uncertainty	Uncertainty	Uncertainty	Agree	Related speeches	Disagree
236	Female	Freshman	Humanities and Social Sciences	Uncertainty	Disagree	Disagree	Disagree	Agree	Agree	Agree	Agree	Uncertainty	Uncertainty	Uncertainty	Agree	Related speeches	Disagree
237	Female	Freshman	Humanities and Social Sciences	Uncertainty	Disagree	Disagree	Disagree	Agree	Agree	Agree	Totally disagree	Uncertainty	Disagree	Disagree	Agree	Related speeches	Disagree
238	Female	Freshman	Science and Engineering	Uncertainty	Disagree	Disagree	Disagree	Agree	Agree	Agree	Totally disagree	Uncertainty	Disagree	Disagree	Agree	Related speeches	Disagree
239	Female	Freshman	Science and Engineering	Uncertainty	Disagree	Disagree	Disagree	Agree	Agree	Agree	Totally disagree	Uncertainty	Uncertainty	Uncertainty	Agree	Related speeches	Disagree
240	Female	Freshman	Science and Engineering	Uncertainty	Disagree	Disagree	Disagree	Agree	Agree	Agree	Totally disagree	Uncertainty	Uncertainty	Uncertainty	Agree	Unclear	Disagree
241	Female	Freshman	Science and Engineering	Uncertainty	Disagree	Disagree	Disagree	Disagree	Disagree	Agree	Totally disagree	Agree	Agree	Agree	Agree	Related lectures	Disagree
242	Female	Freshman	Science and Engineering	Disagree	Disagree	Disagree	Disagree	Disagree	Disagree	Agree	Totally disagree	Agree	Agree	Agree	Agree	Related lectures	Disagree
243	Female	Freshman	Agriculture and Medicine	Disagree	Disagree	Disagree	Disagree	Disagree	Disagree	Agree	Totally disagree	Agree	Agree	Agree	Agree	Related lectures	Disagree
244	Male	Freshman	Agriculture and Medicine	Disagree	Disagree	Disagree	Disagree	Disagree	Disagree	Agree	Totally disagree	Agree	Agree	Agree	Agree	Related lectures	Disagree
245	Male	Senior	Agriculture and Medicine	Disagree	Disagree	Disagree	Disagree	Disagree	Disagree	Agree	Totally disagree	Agree	Agree	Agree	Agree	Related lectures	Disagree
246	Male	Senior	Agriculture and Medicine	Disagree	Disagree	Disagree	Disagree	Disagree	Disagree	Agree	Totally disagree	Agree	Agree	Agree	Agree	Related lectures	Disagree
247	Male	Senior	Agriculture and Medicine	Uncertainty	Disagree	Disagree	Disagree	Disagree	Disagree	Agree	Totally disagree	Agree	Agree	Agree	Agree	Related lectures	Disagree
248	Male	Senior	Science and Engineering	Uncertainty	Disagree	Disagree	Disagree	Disagree	Disagree	Agree	Totally disagree	Agree	Agree	Agree	Agree	Related lectures	Disagree
249	Male	Senior	Science and Engineering	Uncertainty	Disagree	Disagree	Disagree	Disagree	Disagree	Agree	Totally disagree	Agree	Agree	Agree	Agree	Related lectures	Disagree
250	Male	Senior	Science and Engineering	Uncertainty	Disagree	Disagree	Disagree	Agree	Agree	Agree	Agree	Agree	Agree	Agree	Agree	Related lectures	Disagree
251	Female	Senior	Science and Engineering	Uncertainty	Disagree	Disagree	Disagree	Agree	Agree	Agree	Agree	Agree	Agree	Agree	Agree	Related lectures	Disagree
252	Female	Senior	Science and Engineering	Uncertainty	Disagree	Disagree	Disagree	Agree	Agree	Agree	Agree	Agree	Agree	Agree	Agree	Related lectures	Disagree
253	Female	Senior	Science and Engineering	Totally agree	Disagree	Disagree	Disagree	Agree	Agree	Agree	Agree	Agree	Agree	Agree	Agree	Related lectures	Disagree
254	Female	Senior	Science and Engineering	Totally agree	Disagree	Disagree	Disagree	Disagree	Disagree	Agree	Agree	Agree	Agree	Agree	Agree	Related lectures	Disagree
255	Female	Senior	Science and Engineering	Totally agree	Disagree	Disagree	Disagree	Disagree	Disagree	Agree	Agree	Agree	Agree	Agree	Agree	Related lectures	Disagree
256	Female	Senior	Science and Engineering	Totally agree	Uncertainty	Disagree	Disagree	Disagree	Disagree	Agree	Agree	Agree	Agree	Agree	Agree	Related lectures	Uncertainty
257	Female	Senior	Science and Engineering	Totally agree	Uncertainty	Uncertainty	Uncertainty	Uncertainty	Uncertainty	Agree	Agree	Agree	Agree	Agree	Agree	Related lectures	Uncertainty
258	Female	Senior	Science and Engineering	Agree	Uncertainty	Uncertainty	Uncertainty	Uncertainty	Uncertainty	Agree	Disagree	Agree	Agree	Agree	Agree	Related lectures	Uncertainty
259	Female	Senior	Science and Engineering	Agree	Uncertainty	Uncertainty	Uncertainty	Uncertainty	Uncertainty	Agree	Disagree	Agree	Agree	Agree	Agree	Related lectures	Uncertainty
260	Female	Senior	Humanities and Social Sciences	Agree	Uncertainty	Uncertainty	Uncertainty	Uncertainty	Uncertainty	Agree	Disagree	Agree	Agree	Agree	Agree	Related lectures	Uncertainty
261	Female	Senior	Humanities and Social Sciences	Agree	Agree	Agree	Agree	Agree	Agree	Agree	Disagree	Agree	Agree	Agree	Agree	Else	Agree
262	Female	Senior	Humanities and Social Sciences	Agree	Agree	Agree	Agree	Agree	Agree	Agree	Agree	Agree	Agree	Agree	Agree	Entrepreneurial base	Agree
263	Male	Senior	Humanities and Social Sciences	Agree	Agree	Agree	Agree	Agree	Agree	Agree	Agree	Agree	Agree	Agree	Agree	Entrepreneurial base	Agree
264	Male	Senior	Humanities and Social Sciences	Totally agree	Agree	Agree	Agree	Agree	Agree	Agree	Agree	Agree	Agree	Agree	Agree	Entrepreneurial base	Agree
265	Male	Senior	Humanities and Social Sciences	Totally agree	Agree	Agree	Agree	Agree	Agree	Agree	Agree	Agree	Agree	Agree	Agree	Entrepreneurial base	Agree
266	Male	Senior	Humanities and Social Sciences	Totally agree	Agree	Agree	Agree	Agree	Agree	Agree	Agree	Agree	Agree	Agree	Agree	Entrepreneurial base	Agree
267	Male	Senior	Humanities and Social Sciences	Totally agree	Agree	Agree	Totally disagree	Agree	Agree	Agree	Agree	Agree	Agree	Agree	Agree	Entrepreneurial base	Agree
268	Male	Senior	Humanities and Social Sciences	Uncertainty	Agree	Agree	Agree	Agree	Agree	Agree	Agree	Agree	Agree	Agree	Agree	Entrepreneurial base	Agree
269	Female	Senior	Humanities and Social Sciences	Uncertainty	Agree	Agree	Agree	Agree	Agree	Agree	Uncertainty	Agree	Agree	Agree	Agree	Entrepreneurial base	Agree
270	Female	Senior	Humanities and Social Sciences	Uncertainty	Agree	Agree	Agree	Agree	Agree	Agree	Uncertainty	Agree	Agree	Agree	Agree	Entrepreneurial base	Agree
271	Female	Senior	Humanities and Social Sciences	Agree	Agree	Agree	Totally disagree	Agree	Agree	Agree	Uncertainty	Agree	Agree	Agree	Agree	Related speeches	Agree
272	Female	Freshman	Humanities and Social Sciences	Agree	Agree	Agree	Totally disagree	Agree	Agree	Agree	Uncertainty	Agree	Agree	Agree	Agree	Related speeches	Agree
273	Female	Sohpormore	Humanities and Social Sciences	Uncertainty	Agree	Agree	Totally disagree	Agree	Agree	Agree	Uncertainty	Agree	Agree	Agree	Agree	Related speeches	Agree
274	Female	Sohpormore	Humanities and Social Sciences	Uncertainty	Agree	Agree	Totally disagree	Agree	Agree	Agree	Uncertainty	Agree	Agree	Agree	Agree	Related speeches	Agree
275	Female	Sohpormore	Humanities and Social Sciences	Uncertainty	Agree	Agree	Totally disagree	Agree	Agree	Agree	Uncertainty	Agree	Agree	Agree	Agree	Related speeches	Agree
276	Female	Sohpormore	Humanities and Social Sciences	Uncertainty	Agree	Agree	Agree	Agree	Agree	Agree	Uncertainty	Agree	Agree	Agree	Agree	Related speeches	Agree
277	Female	Sohpormore	Humanities and Social Sciences	Uncertainty	Uncertainty	Agree	Agree	Agree	Agree	Agree	Uncertainty	Agree	Agree	Agree	Agree	Related speeches	Uncertainty
278	Female	Sohpormore	Humanities and Social Sciences	Uncertainty	Uncertainty	Agree	Agree	Agree	Agree	Agree	Agree	Agree	Agree	Agree	Agree	Related speeches	Uncertainty
279	Male	Sohpormore	Humanities and Social Sciences	Uncertainty	Uncertainty	Uncertainty	Uncertainty	Uncertainty	Uncertainty	Agree	Agree	Agree	Agree	Agree	Agree	Related speeches	Uncertainty
280	Male	Sohpormore	Humanities and Social Sciences	Uncertainty	Uncertainty	Uncertainty	Uncertainty	Uncertainty	Uncertainty	Agree	Agree	Agree	Agree	Agree	Agree	Related speeches	Uncertainty
281	Male	Sohpormore	Humanities and Social Sciences	Uncertainty	Uncertainty	Uncertainty	Uncertainty	Uncertainty	Uncertainty	Agree	Agree	Agree	Agree	Agree	Agree	Related speeches	Uncertainty
282	Male	Sohpormore	Science and Engineering	Uncertainty	Uncertainty	Uncertainty	Uncertainty	Uncertainty	Uncertainty	Agree	Agree	Agree	Agree	Agree	Agree	Related speeches	Uncertainty
283	Male	Sohpormore	Science and Engineering	Uncertainty	Uncertainty	Uncertainty	Uncertainty	Uncertainty	Uncertainty	Agree	Agree	Agree	Agree	Agree	Agree	Related speeches	Uncertainty
284	Male	Sohpormore	Science and Engineering	Uncertainty	Uncertainty	Uncertainty	Uncertainty	Uncertainty	Uncertainty	Agree	Agree	Agree	Agree	Agree	Agree	Related speeches	Agree
285	Male	Sohpormore	Science and Engineering	Uncertainty	Uncertainty	Uncertainty	Uncertainty	Uncertainty	Uncertainty	Agree	Agree	Agree	Agree	Agree	Agree	Related speeches	Agree
286	Male	Sohpormore	Science and Engineering	Uncertainty	Uncertainty	Uncertainty	Uncertainty	Uncertainty	Totally disagree	Agree	Agree	Agree	Agree	Agree	Agree	Related speeches	Agree
287	Male	Sohpormore	Science and Engineering	Uncertainty	Uncertainty	Uncertainty	Uncertainty	Uncertainty	Totally disagree	Agree	Agree	Agree	Agree	Agree	Agree	Related speeches	Uncertainty
288	Male	Sohpormore	Science and Engineering	Uncertainty	Uncertainty	Uncertainty	Uncertainty	Uncertainty	Totally disagree	Agree	Agree	Agree	Agree	Agree	Agree	Else	Uncertainty
289	Male	Sohpormore	Economics and Management	Uncertainty	Uncertainty	Uncertainty	Uncertainty	Uncertainty	Totally disagree	Agree	Agree	Agree	Agree	Agree	Agree	Else	Uncertainty
290	Male	Sohpormore	Economics and Management	Uncertainty	Uncertainty	Uncertainty	Uncertainty	Uncertainty	Totally disagree	Agree	Agree	Agree	Agree	Agree	Agree	Else	Uncertainty
291	Female	Sohpormore	Economics and Management	Uncertainty	Uncertainty	Uncertainty	Uncertainty	Uncertainty	Totally disagree	Agree	Agree	Agree	Agree	Agree	Agree	Related courses	Uncertainty
292	Female	Freshman	Economics and Management	Uncertainty	Uncertainty	Uncertainty	Uncertainty	Uncertainty	Totally disagree	Agree	Agree	Agree	Agree	Agree	Agree	Related courses	Uncertainty
293	Female	Freshman	Economics and Management	Uncertainty	Uncertainty	Uncertainty	Uncertainty	Uncertainty	Totally disagree	Agree	Agree	Agree	Agree	Agree	Agree	Related courses	Uncertainty
294	Female	Freshman	Economics and Management	Uncertainty	Uncertainty	Uncertainty	Uncertainty	Uncertainty	Totally disagree	Agree	Agree	Agree	Agree	Agree	Agree	Related courses	Uncertainty
295	Female	Freshman	Economics and Management	Uncertainty	Uncertainty	Uncertainty	Uncertainty	Uncertainty	Uncertainty	Agree	Agree	Agree	Agree	Agree	Agree	Related courses	Uncertainty
296	Female	Freshman	Economics and Management	Uncertainty	Uncertainty	Uncertainty	Uncertainty	Uncertainty	Uncertainty	Agree	Agree	Agree	Agree	Agree	Agree	Related courses	Uncertainty
297	Female	Freshman	Economics and Management	Uncertainty	Uncertainty	Uncertainty	Uncertainty	Uncertainty	Uncertainty	Agree	Agree	Agree	Agree	Agree	Agree	Related courses	Uncertainty
298	Female	Freshman	Economics and Management	Uncertainty	Uncertainty	Uncertainty	Uncertainty	Uncertainty	Uncertainty	Agree	Agree	Agree	Agree	Agree	Agree	Related courses	Uncertainty
299	Female	Freshman	Economics and Management	Uncertainty	Uncertainty	Uncertainty	Uncertainty	Uncertainty	Uncertainty	Agree	Totally disagree	Agree	Agree	Agree	Agree	Related courses	Uncertainty
300	Female	Freshman	Science and Engineering	Uncertainty	Uncertainty	Uncertainty	Uncertainty	Uncertainty	Uncertainty	Agree	Totally disagree	Agree	Agree	Agree	Agree	Related courses	Uncertainty
301	Female	Freshman	Science and Engineering	Uncertainty	Uncertainty	Uncertainty	Uncertainty	Uncertainty	Uncertainty	Agree	Totally disagree	Agree	Agree	Agree	Agree	Related courses	Uncertainty
302	Female	Freshman	Science and Engineering	Uncertainty	Uncertainty	Uncertainty	Uncertainty	Uncertainty	Uncertainty	Agree	Totally disagree	Agree	Agree	Agree	Agree	Related courses	Uncertainty
303	Female	Freshman	Science and Engineering	Uncertainty	Uncertainty	Uncertainty	Uncertainty	Uncertainty	Uncertainty	Agree	Totally disagree	Agree	Agree	Agree	Agree	Related courses	Uncertainty
304	Female	Freshman	Science and Engineering	Uncertainty	Uncertainty	Uncertainty	Uncertainty	Uncertainty	Uncertainty	Agree	Totally disagree	Agree	Agree	Agree	Agree	Related courses	Uncertainty
305	Female	Freshman	Science and Engineering	Uncertainty	Disagree	Disagree	Disagree	Disagree	Disagree	Agree	Totally disagree	Agree	Agree	Agree	Agree	Related courses	Disagree
306	Female	Freshman	Science and Engineering	Uncertainty	Disagree	Disagree	Disagree	Disagree	Disagree	Agree	Totally disagree	Agree	Agree	Agree	Agree	Related courses	Totally disagree
307	Female	Freshman	Humanities and Social Sciences	Uncertainty	Disagree	Disagree	Disagree	Disagree	Disagree	Agree	Totally disagree	Agree	Agree	Agree	Agree	Entrepreneurial base	Totally disagree
308	Female	Freshman	Humanities and Social Sciences	Uncertainty	Disagree	Disagree	Disagree	Disagree	Disagree	Agree	Totally disagree	Agree	Agree	Agree	Agree	Entrepreneurial base	Totally disagree
309	Female	Freshman	Humanities and Social Sciences	Uncertainty	Disagree	Disagree	Disagree	Disagree	Disagree	Agree	Totally disagree	Agree	Agree	Agree	Agree	Entrepreneurial base	Totally disagree
310	Female	Sohpormore	Humanities and Social Sciences	Uncertainty	Disagree	Disagree	Disagree	Disagree	Disagree	Agree	Totally disagree	Agree	Agree	Agree	Agree	Entrepreneurial base	Disagree
311	Female	Sohpormore	Humanities and Social Sciences	Uncertainty	Disagree	Disagree	Disagree	Disagree	Disagree	Agree	Totally disagree	Agree	Agree	Agree	Agree	Entrepreneurial base	Disagree
312	Female	Sohpormore	Humanities and Social Sciences	Uncertainty	Disagree	Disagree	Disagree	Disagree	Disagree	Agree	Totally disagree	Agree	Agree	Agree	Agree	Entrepreneurial base	Disagree
313	Female	Sohpormore	Humanities and Social Sciences	Uncertainty	Disagree	Disagree	Disagree	Disagree	Disagree	Agree	Agree	Agree	Agree	Agree	Agree	Entrepreneurial base	Disagree
314	Male	Sohpormore	Humanities and Social Sciences	Uncertainty	Disagree	Disagree	Disagree	Disagree	Disagree	Agree	Agree	Agree	Agree	Agree	Agree	Entrepreneurial base	Disagree
315	Male	Sohpormore	Humanities and Social Sciences	Uncertainty	Disagree	Agree	Agree	Agree	Agree	Agree	Agree	Agree	Agree	Agree	Agree	Entrepreneurial base	Disagree
316	Male	Sohpormore	Humanities and Social Sciences	Uncertainty	Disagree	Agree	Agree	Agree	Agree	Agree	Agree	Agree	Agree	Agree	Agree	Entrepreneurial base	Disagree
317	Male	Sohpormore	Humanities and Social Sciences	Uncertainty	Disagree	Agree	Agree	Agree	Agree	Agree	Agree	Agree	Agree	Agree	Agree	Entrepreneurial base	Disagree
318	Male	Sohpormore	Humanities and Social Sciences	Uncertainty	Disagree	Agree	Agree	Agree	Agree	Agree	Agree	Agree	Agree	Agree	Agree	Entrepreneurial base	Disagree
319	Male	Sohpormore	Humanities and Social Sciences	Uncertainty	Uncertainty	Agree	Agree	Agree	Agree	Agree	Agree	Agree	Agree	Agree	Agree	Entrepreneurial base	Uncertainty
320	Male	Sohpormore	Humanities and Social Sciences	Uncertainty	Uncertainty	Agree	Agree	Agree	Agree	Agree	Agree	Agree	Agree	Agree	Agree	Entrepreneurial base	Uncertainty
321	Male	Sohpormore	Humanities and Social Sciences	Uncertainty	Uncertainty	Agree	Agree	Agree	Agree	Agree	Agree	Agree	Agree	Agree	Agree	Entrepreneurial base	Uncertainty
322	Male	Sohpormore	Humanities and Social Sciences	Uncertainty	Uncertainty	Agree	Agree	Agree	Agree	Agree	Agree	Agree	Agree	Agree	Agree	Entrepreneurial base	Uncertainty
323	Male	Sohpormore	Humanities and Social Sciences	Uncertainty	Uncertainty	Agree	Totally disagree	Agree	Agree	Agree	Agree	Agree	Agree	Agree	Agree	Entrepreneurial base	Uncertainty
324	Male	Sohpormore	Humanities and Social Sciences	Uncertainty	Uncertainty	Agree	Totally disagree	Agree	Agree	Agree	Agree	Agree	Agree	Agree	Agree	Entrepreneurial base	Uncertainty
325	Male	Sohpormore	Humanities and Social Sciences	Uncertainty	Uncertainty	Agree	Totally disagree	Agree	Agree	Agree	Agree	Agree	Agree	Agree	Agree	Entrepreneurial base	Uncertainty
326	Female	Sohpormore	Humanities and Social Sciences	Uncertainty	Uncertainty	Agree	Totally disagree	Agree	Agree	Agree	Agree	Agree	Agree	Agree	Agree	Entrepreneurial base	Uncertainty
327	Male	Sohpormore	Humanities and Social Sciences	Uncertainty	Uncertainty	Agree	Totally disagree	Agree	Agree	Agree	Agree	Agree	Agree	Agree	Agree	Entrepreneurial base	Uncertainty
328	Female	Sohpormore	Humanities and Social Sciences	Uncertainty	Uncertainty	Agree	Agree	Agree	Agree	Agree	Agree	Agree	Agree	Agree	Agree	Entrepreneurial base	Uncertainty
329	Male	Freshman	Humanities and Social Sciences	Uncertainty	Uncertainty	Agree	Agree	Agree	Agree	Totally agree	Totally agree	Totally agree	Totally agree	Totally agree	Totally agree	Entrepreneurial base	Uncertainty
330	Female	Freshman	Humanities and Social Sciences	Uncertainty	Uncertainty	Agree	Agree	Agree	Agree	Totally agree	Totally agree	Totally agree	Totally agree	Totally agree	Totally agree	Entrepreneurial base	Uncertainty
331	Male	Freshman	Humanities and Social Sciences	Uncertainty	Uncertainty	Agree	Agree	Agree	Agree	Totally agree	Totally agree	Totally agree	Totally agree	Totally agree	Totally agree	Entrepreneurial base	Uncertainty
332	Female	Freshman	Humanities and Social Sciences	Uncertainty	Uncertainty	Uncertainty	Uncertainty	Uncertainty	Uncertainty	Totally agree	Totally agree	Totally agree	Totally agree	Totally agree	Totally agree	Entrepreneurial base	Uncertainty
333	Male	Freshman	Humanities and Social Sciences	Uncertainty	Uncertainty	Uncertainty	Uncertainty	Uncertainty	Uncertainty	Totally agree	Uncertainty	Totally agree	Totally agree	Totally agree	Totally agree	Related practice	Uncertainty
334	Female	Freshman	Humanities and Social Sciences	Uncertainty	Uncertainty	Uncertainty	Uncertainty	Uncertainty	Uncertainty	Totally agree	Uncertainty	Totally agree	Totally agree	Totally agree	Totally agree	Related practice	Uncertainty
335	Male	Freshman	Humanities and Social Sciences	Uncertainty	Uncertainty	Uncertainty	Uncertainty	Uncertainty	Uncertainty	Totally agree	Uncertainty	Totally agree	Totally agree	Totally agree	Totally agree	Related practice	Uncertainty
336	Female	Freshman	Humanities and Social Sciences	Uncertainty	Uncertainty	Uncertainty	Uncertainty	Uncertainty	Uncertainty	Totally agree	Uncertainty	Totally agree	Totally agree	Totally agree	Totally agree	Related practice	Uncertainty
337	Male	Freshman	Humanities and Social Sciences	Uncertainty	Uncertainty	Uncertainty	Uncertainty	Uncertainty	Uncertainty	Totally agree	Uncertainty	Totally agree	Totally agree	Totally agree	Totally agree	Related lectures	Uncertainty
338	Female	Freshman	Humanities and Social Sciences	Uncertainty	Uncertainty	Uncertainty	Uncertainty	Uncertainty	Uncertainty	Totally agree	Uncertainty	Totally agree	Totally agree	Totally agree	Totally agree	Related lectures	Uncertainty
339	Male	Junior	Humanities and Social Sciences	Uncertainty	Uncertainty	Uncertainty	Uncertainty	Uncertainty	Uncertainty	Totally agree	Uncertainty	Totally agree	Totally agree	Totally agree	Totally agree	Related lectures	Uncertainty
340	Female	Junior	Humanities and Social Sciences	Uncertainty	Uncertainty	Uncertainty	Uncertainty	Uncertainty	Uncertainty	Totally agree	Uncertainty	Totally agree	Totally agree	Totally agree	Totally agree	Related lectures	Uncertainty
341	Male	Junior	Humanities and Social Sciences	Uncertainty	Uncertainty	Uncertainty	Uncertainty	Uncertainty	Uncertainty	Totally agree	Uncertainty	Agree	Agree	Agree	Totally agree	Related lectures	Uncertainty
342	Female	Junior	Economics and Management	Uncertainty	Uncertainty	Uncertainty	Uncertainty	Uncertainty	Uncertainty	Totally agree	Uncertainty	Agree	Agree	Agree	Totally agree	Related lectures	Uncertainty
343	Male	Junior	Economics and Management	Uncertainty	Uncertainty	Uncertainty	Uncertainty	Uncertainty	Uncertainty	Totally agree	Uncertainty	Agree	Agree	Agree	Totally agree	Related lectures	Uncertainty
344	Female	Junior	Economics and Management	Uncertainty	Uncertainty	Uncertainty	Uncertainty	Uncertainty	Uncertainty	Totally agree	Totally agree	Agree	Agree	Agree	Totally agree	Related lectures	Uncertainty
345	Male	Junior	Economics and Management	Uncertainty	Uncertainty	Uncertainty	Uncertainty	Uncertainty	Uncertainty	Totally agree	Totally agree	Agree	Agree	Agree	Totally agree	Related lectures	Uncertainty
346	Female	Junior	Economics and Management	Uncertainty	Uncertainty	Uncertainty	Uncertainty	Uncertainty	Uncertainty	Totally agree	Totally agree	Agree	Agree	Agree	Totally agree	Related lectures	Uncertainty
347	Male	Junior	Economics and Management	Uncertainty	Uncertainty	Uncertainty	Uncertainty	Uncertainty	Uncertainty	Totally agree	Totally agree	Agree	Agree	Agree	Totally agree	Related lectures	Uncertainty
348	Female	Junior	Economics and Management	Uncertainty	Uncertainty	Uncertainty	Uncertainty	Uncertainty	Uncertainty	Totally agree	Totally agree	Agree	Agree	Agree	Totally agree	Unclear	Uncertainty
349	Male	Freshman	Economics and Management	Uncertainty	Uncertainty	Uncertainty	Uncertainty	Uncertainty	Uncertainty	Totally agree	Totally agree	Agree	Agree	Agree	Totally agree	Unclear	Uncertainty
350	Female	Freshman	Economics and Management	Uncertainty	Uncertainty	Uncertainty	Uncertainty	Uncertainty	Uncertainty	Totally agree	Totally agree	Totally agree	Totally agree	Totally agree	Totally agree	Unclear	Uncertainty
351	Male	Freshman	Economics and Management	Uncertainty	Uncertainty	Uncertainty	Uncertainty	Uncertainty	Uncertainty	Totally agree	Totally agree	Totally agree	Totally agree	Totally agree	Totally agree	Unclear	Uncertainty
352	Female	Freshman	Economics and Management	Uncertainty	Uncertainty	Uncertainty	Uncertainty	Uncertainty	Uncertainty	Totally agree	Totally agree	Totally agree	Totally agree	Totally agree	Totally agree	Related practice	Uncertainty
353	Male	Freshman	Economics and Management	Uncertainty	Disagree	Disagree	Disagree	Disagree	Disagree	Totally agree	Totally agree	Totally agree	Totally agree	Totally agree	Totally agree	Related practice	Disagree
354	Female	Freshman	Economics and Management	Uncertainty	Disagree	Disagree	Disagree	Disagree	Disagree	Totally agree	Totally agree	Totally agree	Totally agree	Totally agree	Totally agree	Related practice	Disagree
355	Male	Freshman	Economics and Management	Uncertainty	Disagree	Disagree	Disagree	Disagree	Disagree	Totally agree	Totally agree	Totally agree	Totally agree	Totally agree	Totally agree	Related practice	Disagree
356	Female	Freshman	Economics and Management	Uncertainty	Disagree	Totally agree	Totally agree	Totally agree	Totally agree	Totally agree	Totally agree	Totally agree	Totally agree	Totally agree	Totally agree	Related practice	Disagree
357	Male	Freshman	Economics and Management	Uncertainty	Disagree	Totally agree	Totally agree	Totally agree	Totally agree	Totally agree	Totally agree	Totally agree	Totally agree	Totally agree	Totally agree	Related practice	Disagree
358	Female	Freshman	Economics and Management	Uncertainty	Disagree	Totally agree	Totally agree	Totally agree	Totally agree	Totally agree	Totally disagree	Disagree	Disagree	Disagree	Agree	Related practice	Disagree
359	Male	Freshman	Economics and Management	Uncertainty	Disagree	Totally agree	Totally agree	Totally agree	Totally agree	Totally agree	Totally disagree	Disagree	Disagree	Disagree	Agree	Related practice	Disagree
360	Female	Sohpormore	Economics and Management	Uncertainty	Disagree	Totally agree	Totally agree	Totally agree	Totally agree	Totally agree	Totally disagree	Disagree	Disagree	Disagree	Agree	Related practice	Disagree
361	Male	Sohpormore	Economics and Management	Uncertainty	Disagree	Totally agree	Totally agree	Totally agree	Totally agree	Totally agree	Totally disagree	Disagree	Disagree	Disagree	Agree	Related practice	Disagree
362	Female	Sohpormore	Economics and Management	Uncertainty	Disagree	Totally agree	Disagree	Totally agree	Totally agree	Totally agree	Totally disagree	Disagree	Disagree	Disagree	Agree	Else	Disagree
363	Male	Sohpormore	Economics and Management	Uncertainty	Disagree	Totally agree	Disagree	Totally agree	Totally agree	Totally agree	Totally disagree	Disagree	Disagree	Disagree	Agree	Else	Disagree
364	Female	Sohpormore	Economics and Management	Uncertainty	Disagree	Totally agree	Disagree	Totally agree	Totally agree	Totally agree	Totally disagree	Disagree	Disagree	Disagree	Totally agree	Related courses	Disagree
365	Male	Sohpormore	Economics and Management	Uncertainty	Disagree	Disagree	Disagree	Disagree	Disagree	Totally agree	Totally disagree	Disagree	Disagree	Disagree	Totally agree	Related courses	Disagree
366	Female	Sohpormore	Economics and Management	Uncertainty	Disagree	Disagree	Disagree	Disagree	Disagree	Totally agree	Totally disagree	Totally agree	Totally agree	Totally agree	Totally agree	Related courses	Disagree
367	Male	Sohpormore	Humanities and Social Sciences	Uncertainty	Uncertainty	Disagree	Disagree	Disagree	Disagree	Totally agree	Totally disagree	Totally agree	Totally agree	Totally agree	Totally agree	Related courses	Uncertainty
368	Female	Sohpormore	Humanities and Social Sciences	Uncertainty	Uncertainty	Disagree	Disagree	Disagree	Disagree	Totally agree	Totally disagree	Totally agree	Totally agree	Totally agree	Totally agree	Related courses	Uncertainty
369	Male	Sohpormore	Humanities and Social Sciences	Uncertainty	Uncertainty	Disagree	Disagree	Disagree	Disagree	Totally agree	Totally disagree	Totally agree	Totally agree	Totally agree	Totally agree	Related courses	Uncertainty
370	Female	Sohpormore	Humanities and Social Sciences	Uncertainty	Uncertainty	Uncertainty	Uncertainty	Uncertainty	Uncertainty	Totally agree	Totally disagree	Totally agree	Totally agree	Totally agree	Totally agree	Else	Uncertainty
371	Male	Sohpormore	Humanities and Social Sciences	Uncertainty	Uncertainty	Uncertainty	Uncertainty	Uncertainty	Uncertainty	Totally agree	Totally disagree	Totally agree	Totally agree	Totally agree	Totally agree	Else	Uncertainty
372	Female	Sohpormore	Humanities and Social Sciences	Uncertainty	Uncertainty	Uncertainty	Uncertainty	Uncertainty	Uncertainty	Totally agree	Totally disagree	Totally agree	Totally agree	Totally agree	Totally agree	Else	Uncertainty
373	Male	Sohpormore	Humanities and Social Sciences	Uncertainty	Uncertainty	Uncertainty	Uncertainty	Uncertainty	Uncertainty	Totally agree	Totally disagree	Totally agree	Totally agree	Totally agree	Totally agree	Else	Uncertainty
374	Female	Sohpormore	Humanities and Social Sciences	Uncertainty	Uncertainty	Uncertainty	Uncertainty	Uncertainty	Uncertainty	Totally agree	Totally disagree	Totally agree	Totally agree	Totally agree	Totally agree	Else	Uncertainty
375	Male	Sohpormore	Humanities and Social Sciences	Uncertainty	Uncertainty	Uncertainty	Uncertainty	Uncertainty	Uncertainty	Totally agree	Totally disagree	Totally agree	Totally agree	Totally agree	Totally agree	Entrepreneurial base	Uncertainty
376	Female	Sohpormore	Humanities and Social Sciences	Uncertainty	Uncertainty	Uncertainty	Uncertainty	Uncertainty	Uncertainty	Totally agree	Totally disagree	Totally agree	Totally agree	Totally agree	Totally agree	Entrepreneurial base	Uncertainty
377	Male	Sohpormore	Humanities and Social Sciences	Uncertainty	Uncertainty	Uncertainty	Uncertainty	Uncertainty	Uncertainty	Totally agree	Totally agree	Totally agree	Totally agree	Totally agree	Totally agree	Entrepreneurial base	Uncertainty
378	Female	Sohpormore	Humanities and Social Sciences	Uncertainty	Uncertainty	Uncertainty	Uncertainty	Uncertainty	Uncertainty	Totally agree	Totally agree	Totally agree	Totally agree	Totally agree	Totally agree	Entrepreneurial base	Uncertainty
379	Male	Freshman	Humanities and Social Sciences	Uncertainty	Uncertainty	Uncertainty	Uncertainty	Uncertainty	Uncertainty	Totally agree	Totally agree	Uncertainty	Uncertainty	Uncertainty	Totally agree	Entrepreneurial base	Uncertainty
380	Female	Freshman	Humanities and Social Sciences	Uncertainty	Uncertainty	Uncertainty	Uncertainty	Uncertainty	Uncertainty	Totally agree	Totally agree	Uncertainty	Uncertainty	Uncertainty	Totally agree	Entrepreneurial base	Uncertainty
381	Male	Freshman	Humanities and Social Sciences	Uncertainty	Uncertainty	Uncertainty	Uncertainty	Uncertainty	Uncertainty	Totally agree	Uncertainty	Uncertainty	Uncertainty	Uncertainty	Totally agree	Entrepreneurial base	Uncertainty
382	Female	Freshman	Humanities and Social Sciences	Uncertainty	Uncertainty	Uncertainty	Uncertainty	Uncertainty	Uncertainty	Totally agree	Uncertainty	Uncertainty	Uncertainty	Uncertainty	Totally agree	Unclear	Uncertainty
383	Male	Freshman	Humanities and Social Sciences	Uncertainty	Uncertainty	Uncertainty	Uncertainty	Uncertainty	Uncertainty	Totally agree	Uncertainty	Uncertainty	Totally disagree	Totally disagree	Totally agree	Related courses	Uncertainty
384	Female	Freshman	Humanities and Social Sciences	Uncertainty	Uncertainty	Uncertainty	Uncertainty	Uncertainty	Uncertainty	Totally agree	Uncertainty	Uncertainty	Totally disagree	Totally disagree	Totally agree	Related courses	Uncertainty
385	Male	Freshman	Humanities and Social Sciences	Uncertainty	Uncertainty	Uncertainty	Uncertainty	Uncertainty	Uncertainty	Totally agree	Uncertainty	Uncertainty	Totally disagree	Totally disagree	Uncertainty	Related courses	Uncertainty
386	Female	Freshman	Humanities and Social Sciences	Uncertainty	Uncertainty	Uncertainty	Uncertainty	Uncertainty	Uncertainty	Totally agree	Uncertainty	Uncertainty	Totally disagree	Totally disagree	Uncertainty	Related courses	Uncertainty
387	Male	Freshman	Humanities and Social Sciences	Uncertainty	Uncertainty	Uncertainty	Uncertainty	Uncertainty	Uncertainty	Totally agree	Uncertainty	Uncertainty	Totally disagree	Totally disagree	Uncertainty	Related courses	Uncertainty
388	Female	Freshman	Humanities and Social Sciences	Uncertainty	Uncertainty	Uncertainty	Uncertainty	Uncertainty	Uncertainty	Totally agree	Uncertainty	Uncertainty	Totally disagree	Totally disagree	Totally agree	Related courses	Uncertainty
389	Male	Freshman	Humanities and Social Sciences	Uncertainty	Disagree	Disagree	Disagree	Disagree	Disagree	Totally agree	Uncertainty	Totally agree	Totally agree	Totally agree	Totally agree	Related courses	Disagree
390	Female	Freshman	Humanities and Social Sciences	Uncertainty	Disagree	Disagree	Disagree	Disagree	Disagree	Totally agree	Uncertainty	Totally agree	Totally agree	Totally agree	Totally agree	Related courses	Disagree
391	Male	Freshman	Science and Engineering	Uncertainty	Disagree	Disagree	Disagree	Disagree	Disagree	Totally agree	Uncertainty	Totally agree	Totally agree	Totally agree	Totally agree	Related courses	Disagree
392	Female	Freshman	Science and Engineering	Uncertainty	Disagree	Disagree	Disagree	Disagree	Disagree	Totally agree	Uncertainty	Totally agree	Totally agree	Totally agree	Totally agree	Related courses	Disagree
393	Male	Freshman	Science and Engineering	Uncertainty	Disagree	Disagree	Disagree	Disagree	Disagree	Totally agree	Uncertainty	Totally agree	Totally agree	Totally agree	Totally agree	Related courses	Disagree
394	Female	Freshman	Science and Engineering	Uncertainty	Disagree	Disagree	Disagree	Disagree	Disagree	Totally agree	Uncertainty	Totally agree	Totally agree	Totally agree	Totally agree	Related courses	Disagree
395	Male	Freshman	Science and Engineering	Uncertainty	Disagree	Disagree	Disagree	Disagree	Disagree	Totally agree	Uncertainty	Totally agree	Totally agree	Totally agree	Totally agree	Related courses	Disagree
396	Female	Freshman	Science and Engineering	Uncertainty	Disagree	Disagree	Disagree	Disagree	Disagree	Totally agree	Uncertainty	Totally agree	Totally agree	Totally agree	Totally agree	Related lectures	Disagree
397	Male	Junior	Science and Engineering	Uncertainty	Disagree	Disagree	Disagree	Disagree	Disagree	Totally agree	Totally agree	Totally agree	Totally agree	Totally agree	Totally agree	Related lectures	Disagree
398	Female	Junior	Sports and Art	Uncertainty	Disagree	Agree	Agree	Agree	Agree	Totally agree	Totally agree	Totally disagree	Totally disagree	Totally disagree	Totally agree	Related lectures	Disagree
399	Male	Junior	Sports and Art	Uncertainty	Disagree	Agree	Agree	Agree	Agree	Totally agree	Totally agree	Totally disagree	Totally disagree	Totally disagree	Totally agree	Related lectures	Disagree
400	Male	Junior	Sports and Art	Uncertainty	Uncertainty	Agree	Agree	Agree	Agree	Totally agree	Totally agree	Totally disagree	Totally disagree	Totally disagree	Totally agree	Related lectures	Uncertainty
401	Female	Junior	Sports and Art	Uncertainty	Uncertainty	Agree	Agree	Agree	Agree	Totally agree	Totally agree	Totally disagree	Totally disagree	Totally disagree	Totally agree	Related lectures	Uncertainty
402	Female	Junior	Science and Engineering	Uncertainty	Uncertainty	Uncertainty	Uncertainty	Uncertainty	Uncertainty	Totally agree	Totally agree	Totally disagree	Totally disagree	Totally disagree	Totally agree	Related lectures	Uncertainty
403	Female	Junior	Science and Engineering	Uncertainty	Uncertainty	Uncertainty	Uncertainty	Uncertainty	Uncertainty	Totally agree	Disagree	Totally disagree	Totally disagree	Totally disagree	Totally agree	Related lectures	Uncertainty
404	Female	Junior	Science and Engineering	Totally agree	Uncertainty	Agree	Agree	Agree	Agree	Totally agree	Disagree	Totally disagree	Totally disagree	Totally disagree	Totally agree	Related lectures	Uncertainty
405	Female	Junior	Science and Engineering	Totally agree	Uncertainty	Agree	Agree	Agree	Agree	Totally agree	Disagree	Totally disagree	Totally disagree	Totally disagree	Totally agree	Related lectures	Uncertainty
406	Female	Junior	Agriculture and Medicine	Agree	Uncertainty	Agree	Agree	Agree	Agree	Totally agree	Disagree	Totally agree	Totally agree	Totally agree	Totally agree	Related lectures	Uncertainty
407	Female	Junior	Agriculture and Medicine	Agree	Uncertainty	Agree	Agree	Agree	Agree	Totally agree	Disagree	Totally agree	Totally agree	Totally agree	Totally agree	Related lectures	Uncertainty
408	Female	Junior	Agriculture and Medicine	Agree	Uncertainty	Uncertainty	Uncertainty	Uncertainty	Uncertainty	Totally agree	Disagree	Totally agree	Totally agree	Totally agree	Totally agree	Related lectures	Uncertainty
409	Female	Senior	Science and Engineering	Totally agree	Uncertainty	Uncertainty	Uncertainty	Uncertainty	Uncertainty	Totally agree	Disagree	Totally agree	Totally agree	Totally agree	Totally agree	Related lectures	Uncertainty
410	Female	Senior	Science and Engineering	Totally agree	Uncertainty	Uncertainty	Uncertainty	Uncertainty	Uncertainty	Totally agree	Disagree	Totally agree	Totally agree	Totally agree	Totally agree	Related lectures	Uncertainty
411	Female	Senior	Science and Engineering	Totally agree	Agree	Agree	Agree	Agree	Agree	Totally agree	Totally agree	Totally agree	Totally agree	Totally agree	Totally agree	Else	Agree
412	Female	Senior	Science and Engineering	Totally agree	Agree	Agree	Agree	Agree	Agree	Totally agree	Totally agree	Totally agree	Totally agree	Totally agree	Totally agree	Entrepreneurial base	Agree
413	Female	Senior	Science and Engineering	Totally agree	Agree	Agree	Agree	Agree	Agree	Totally agree	Totally agree	Totally agree	Totally agree	Totally agree	Totally agree	Entrepreneurial base	Agree
414	Male	Senior	Science and Engineering	Totally agree	Agree	Agree	Totally disagree	Agree	Agree	Totally agree	Totally agree	Totally agree	Totally agree	Totally agree	Totally agree	Entrepreneurial base	Agree
415	Male	Senior	Humanities and Social Sciences	Totally agree	Agree	Agree	Totally disagree	Agree	Agree	Agree	Agree	Agree	Agree	Agree	Agree	Entrepreneurial base	Agree
416	Male	Senior	Humanities and Social Sciences	Totally agree	Agree	Agree	Totally disagree	Agree	Agree	Agree	Agree	Agree	Agree	Agree	Agree	Entrepreneurial base	Agree
417	Male	Senior	Humanities and Social Sciences	Agree	Agree	Agree	Totally disagree	Agree	Agree	Agree	Agree	Agree	Agree	Agree	Agree	Entrepreneurial base	Agree
418	Male	Senior	Humanities and Social Sciences	Agree	Uncertainty	Agree	Totally disagree	Agree	Agree	Agree	Agree	Agree	Agree	Agree	Agree	Entrepreneurial base	Uncertainty
419	Male	Junior	Humanities and Social Sciences	Agree	Uncertainty	Agree	Agree	Agree	Agree	Agree	Agree	Agree	Agree	Agree	Agree	Related practice	Uncertainty
420	Male	Junior	Humanities and Social Sciences	Agree	Uncertainty	Uncertainty	Uncertainty	Uncertainty	Uncertainty	Agree	Agree	Agree	Agree	Agree	Agree	Related practice	Uncertainty
421	Male	Junior	Humanities and Social Sciences	Agree	Uncertainty	Uncertainty	Uncertainty	Uncertainty	Uncertainty	Agree	Agree	Agree	Agree	Agree	Agree	Related practice	Uncertainty
422	Female	Freshman	Humanities and Social Sciences	Uncertainty	Disagree	Uncertainty	Uncertainty	Uncertainty	Uncertainty	Agree	Agree	Agree	Agree	Agree	Agree	Related practice	Disagree
423	Female	Freshman	Humanities and Social Sciences	Uncertainty	Disagree	Uncertainty	Uncertainty	Uncertainty	Uncertainty	Totally agree	Totally agree	Totally agree	Totally agree	Totally agree	Totally agree	Related practice	Disagree

## Sheet: 问卷数据汇总
				Figure 2		1. Do you think you have a complete understanding of innovation and entrepreneurship education?		2. Do you think you are interested in all kinds of innovation and entrepreneurship activities?		3. Do you think you understand the policies related to innovation and entrepreneurship?
Gender	Male	201	47.52		Totally agree	43	10.17	19	4.49	75	17.73
	Female	222	52.48		Agree	41	9.69	23	5.44	67	15.84
Grade	Freshman	177	41.84		Uncertainty	304	71.87	269	63.59	165	39.01
	Sohpormore	130	30.73		Disagree	25	5.91	73	17.26	63	14.89
	Junior	71	16.78		Totally disagree	10	2.36	39	9.22	53	12.53
	Senior	45	10.64
Major	Economics and Management	101	23.88
	Science and Engineering	144	34.04	Figure 3		4. Do you think you understand the Challenge Cup Innovation and Entrepreneurship Competition?		5. Do you think the entry has higher technical content?		6. Do you think the entry is related to the student's professional knowledge?
	Humanities and Social Sciences	151	35.7		Totally agree	63	14.89	86	20.33	89	21.04
	Sports and Art	17	4.02		Agree	51	12.06	91	21.51	91	21.51
	Agriculture and Medicine	10	23.64		Uncertainty	162	38.3	156	36.88	137	32.39
					Disagree	75	17.73	57	13.48	58	13.71
					Totally disagree	72	17.02	33	7.8	48	11.35
				Figure 4		7. Do you think innovation and entrepreneurship education is to solve employment difficulties?		8. Do you think innovation and entrepreneurship education is an extracurricular activity or a competition?		9. Do you think innovation and entrepreneurship education is conventional skills guidance?
					Totally agree	215	50.83	103	24.35	176	41.61
					Agree	186	43.97	115	27.19	165	39.01
					Uncertainty	14	3.31	87	20.57	56	13.24
					Disagree	6	1.42	56	13.24	14	3.31
					Totally disagree	2	0.47	62	14.66	12	2.84
				Figure 5		10. Do you think innovation and entrepreneurship education is a single course, with simple content, and irrelevant to major?		11. Do you think the teachers are insufficient, and their skills are low?		12. Do you think the innovation and entrepreneurship education course is an elective course or an examination course?
					Totally agree	172	40.66	165	39.01	186	43.97
					Agree	165	39.01	147	34.75	205	48.46
					Uncertainty	48	11.35	52	12.29	29	6.86
					Disagree	20	4.73	29	6.86	3	0.71
					Totally disagree	18	4.26	20	4.73	0	0
				Figure 6		16. What are the activities related to innovation and entrepreneurship carried out by colleges and universities?		Figure 7		17. Do you think there is a strong atmosphere for innovation and entrepreneurship among college students?
					Unclear	43	10.17		Totally agree	12	0.0284
					Else	12	2.84		Agree	32	0.0757
					Related practice	41	9.69		Uncertainty	236	0.5579
					Entrepreneurial base	68	16.08		Disagree	69	0.1631
					Related lectures	76	17.97		Totally disagree	74	0.1749
					Related speeches	121	28.61
					Related courses	62	14.66
